# Supplementary material for: 2,4-Dichloro-N-(3,5-dimethyl­phen­yl)benzene­sulfonamide
Source: Acta Crystallogr Sect E Struct Rep Online. 2011 Oct 5;67(Pt 11):o2842. doi: 10.1107/S1600536811040189 (PMC3247580; doi:10.1107/S1600536811040189)
Supplement: Supplementary file 2 [file e-67-o2842-Isup2.hkl]

# 
# h,k,l, Fc-squared, Fo-squared, sigma(Fo-squared) and status flag 
# 
data_I
_shelx_title ' S105 C2/C' 
_shelx_refln_list_code          4 
_shelx_F_calc_maximum      441.75 
_exptl_crystal_F_000      1360.00 
_reflns_d_resolution_high  0.8000 
 
loop_ 
 _symmetry_equiv_pos_as_xyz 
 'x, y, z' 
 '-x, y, -z+1/2' 
 'x+1/2, y+1/2, z' 
 '-x+1/2, y+1/2, -z+1/2' 
 '-x, -y, -z' 
 'x, -y, z-1/2' 
 '-x+1/2, -y+1/2, -z' 
 'x+1/2, -y+1/2, z-1/2' 
 
_cell_length_a    23.0670 
_cell_length_b     8.0794 
_cell_length_c    16.4700 
_cell_angle_alpha  90.000 
_cell_angle_beta  101.575 
_cell_angle_gamma  90.000 
 
_shelx_F_squared_multiplier     1.000 
 
loop_ 
 _refln_index_h 
 _refln_index_k 
 _refln_index_l 
 _refln_F_squared_calc 
 _refln_F_squared_meas 
 _refln_F_squared_sigma 
 _refln_observed_status 
   4   0   0     1151.12     1316.87     12.25 o 
   6   0   0   122542.91    60577.61     69.12 o 
   8   0   0    23701.45    21915.64     48.28 o 
  10   0   0      299.89      393.30     12.42 o 
  12   0   0    12268.26    13702.10     47.43 o 
  14   0   0      367.05      494.78     14.22 o 
  16   0   0      431.53      443.05     13.48 o 
  18   0   0      170.44      169.50     11.44 o 
  20   0   0     2057.74     1975.96     33.78 o 
  22   0   0      121.15      122.15     20.36 o 
  24   0   0      162.55      265.44     25.84 o 
  26   0   0      194.39      221.11     26.23 o 
  28   0   0      530.69      613.76     34.56 o 
   1   1   0    12006.85     9670.39     25.81 o 
   3   1   0      370.01      432.31      5.78 o 
   5   1   0     1338.56     1642.63     19.27 o 
   7   1   0      998.60     1177.61     16.40 o 
   9   1   0     4856.39     4837.84     18.20 o 
  11   1   0       23.87        8.06      4.40 o 
  13   1   0     3721.95     4513.24     24.05 o 
  15   1   0     3950.42     4062.44     21.44 o 
  17   1   0     1922.10     2099.25     17.37 o 
  19   1   0     2629.38     2439.81     19.69 o 
  21   1   0      153.62      124.32     10.77 o 
  23   1   0       28.70       24.61     14.18 o 
  25   1   0      230.61      239.95     17.41 o 
  27   1   0       17.00       23.67     16.37 o 
   0   2   0    86606.58    37477.09    703.82 o 
   2   2   0     1665.91     2014.76     15.42 o 
   4   2   0     1043.01      921.02     10.86 o 
   6   2   0     1336.98     1265.91     15.08 o 
   8   2   0     2784.35     2564.23     13.18 o 
  10   2   0      149.76      140.33      5.34 o 
  12   2   0     3028.63     3616.28     29.06 o 
  14   2   0     1613.38     1671.49     16.87 o 
  16   2   0     1689.60     1701.95     23.86 o 
  18   2   0      192.97      193.02      8.99 o 
  20   2   0     2716.11     2699.31     25.66 o 
  22   2   0       18.42        3.30     13.27 o 
  24   2   0        1.48        3.55     14.32 o 
  26   2   0       34.37       23.26     15.38 o 
   1   3   0    14488.21    13442.19    161.43 o 
   3   3   0    10960.52    10616.91     57.99 o 
   5   3   0     6110.36     6488.70     30.45 o 
   7   3   0     3557.02     3894.69     38.03 o 
   9   3   0     7285.19     8150.59     30.44 o 
  11   3   0     3008.18     2961.66     32.45 o 
  13   3   0     2025.88     2164.06     16.17 o 
  15   3   0        0.90       16.08      7.32 o 
  17   3   0       56.90       55.21      8.06 o 
  19   3   0      287.85      286.56     14.67 o 
  21   3   0      118.31       86.81     11.98 o 
  23   3   0        2.70       -6.33     15.83 o 
  25   3   0       83.28       74.82     16.53 o 
   0   4   0       86.69      136.24      7.90 o 
   2   4   0      564.67      903.06     11.65 o 
   4   4   0      346.02      264.81      6.45 o 
   6   4   0      283.12      369.77      4.73 o 
   8   4   0       95.43      115.67      6.19 o 
  10   4   0       62.57       66.26      7.31 o 
  12   4   0       92.05      113.37      8.54 o 
  14   4   0      238.96      236.53     10.74 o 
  16   4   0      830.58      832.09     15.88 o 
  18   4   0       31.54       27.07     10.14 o 
  20   4   0     2133.82     2142.81     90.38 o 
  22   4   0       14.98       38.85     13.84 o 
  24   4   0      122.11       97.62     15.67 o 
   1   5   0       33.51       41.58      6.16 o 
   3   5   0     1849.82     1790.92     16.08 o 
   5   5   0     4509.57     4949.26     36.16 o 
   7   5   0     1212.68     1095.60     11.26 o 
   9   5   0      133.60      104.85      6.26 o 
  11   5   0     1205.86     1183.58     17.26 o 
  13   5   0      940.04      924.02     13.88 o 
  15   5   0        3.28        0.62      8.16 o 
  17   5   0      244.98      195.00     12.15 o 
  19   5   0      165.60      147.75     12.28 o 
  21   5   0      438.56      369.40     23.28 o 
  23   5   0        6.69        4.04     19.87 o 
   0   6   0      115.02      165.73     16.64 o 
   2   6   0        0.21        0.99     10.59 o 
   4   6   0     1530.90     1503.35     52.84 o 
   6   6   0     1500.83     1589.41     18.75 o 
   8   6   0      223.07      226.62     10.99 o 
  10   6   0      812.68      833.42     15.63 o 
  12   6   0     1376.85     1384.99     23.82 o 
  14   6   0      808.82      793.55     16.34 o 
  16   6   0      147.39      156.71     10.86 o 
  18   6   0     1264.36     1285.40     18.51 o 
  20   6   0        8.62       21.52     13.63 o 
  22   6   0       77.43       76.47     13.74 o 
   1   7   0       70.23       74.67     12.57 o 
   3   7   0      447.69      466.48     16.68 o 
   5   7   0     1311.99     1389.48     19.81 o 
   7   7   0      689.92      648.93     16.53 o 
   9   7   0       86.55      124.06     11.94 o 
  11   7   0      206.38      223.70     14.67 o 
  13   7   0      377.80      361.87     12.60 o 
  15   7   0        3.48        2.89     10.40 o 
  17   7   0      241.95      244.10     14.14 o 
  19   7   0      235.09      207.13     14.36 o 
   0   8   0     3688.14     3854.34     55.36 o 
   2   8   0     2730.62     2897.68     78.47 o 
   4   8   0      176.48      184.82     16.51 o 
   6   8   0      174.94      175.25     12.62 o 
   8   8   0      528.43      485.27     18.37 o 
  10   8   0      113.42      118.32     11.87 o 
  12   8   0        2.50       -7.93     12.14 o 
  14   8   0        1.05       -6.62     12.09 o 
  16   8   0       77.56       60.04     13.52 o 
   1   9   0        1.91       -3.25     12.22 o 
   3   9   0       99.83       86.43     14.35 o 
   5   9   0        0.17       -0.72     10.71 o 
   7   9   0      174.07      188.38     13.49 o 
   9   9   0      501.96      522.21     24.20 o 
  11   9   0       19.03       32.75     12.73 o 
   0  10   0      204.59      210.61     27.86 o 
   2  10   0      437.11      379.33     19.82 o 
 -27   1   1       49.85       30.05     14.24 o 
 -25   1   1      327.38      375.66     36.64 o 
 -23   1   1      420.96      434.69     26.04 o 
 -21   1   1      241.06      219.26     25.16 o 
 -19   1   1        0.74        2.25      7.39 o 
 -17   1   1      335.06      390.26      9.42 o 
 -15   1   1       93.88       81.63      6.32 o 
 -13   1   1       49.82       56.39      4.15 o 
 -11   1   1      853.10      834.61     10.79 o 
  -9   1   1     4215.55     4475.96     21.36 o 
  -7   1   1     3611.77     3532.31     19.68 o 
  -5   1   1     1304.90     1559.02     15.51 o 
  -3   1   1     5212.27     5153.72     41.10 o 
  -1   1   1    13579.79    11361.59    265.61 o 
   1   1   1        9.74       72.98      4.45 o 
   3   1   1      548.39      593.68      7.29 o 
   5   1   1    21386.41    19112.59     52.57 o 
   7   1   1     7071.96     7825.14     31.96 o 
   9   1   1    13476.53    13889.58     48.85 o 
  11   1   1      389.94      295.32      7.88 o 
  13   1   1     1939.07     1832.58     20.76 o 
  15   1   1       70.27       67.77      7.12 o 
  17   1   1        3.81       10.30      7.20 o 
  19   1   1       51.24       48.91      8.26 o 
  21   1   1       39.49       39.95      8.62 o 
  23   1   1        9.80       12.51     15.04 o 
  25   1   1       34.94       40.24     18.84 o 
  27   1   1       13.62       30.47     17.77 o 
 -26   2   1        0.63        5.54     16.79 o 
 -24   2   1       11.93       16.41     14.28 o 
 -22   2   1       75.25       71.19     14.12 o 
 -20   2   1      753.93      710.05     20.83 o 
 -18   2   1      397.05      373.66      9.85 o 
 -16   2   1       28.95       39.33      6.51 o 
 -14   2   1      278.85      259.56      7.62 o 
 -12   2   1        1.18       13.90      7.09 o 
 -10   2   1     3346.55     3682.51     18.82 o 
  -8   2   1        1.15        1.01      3.84 o 
  -6   2   1    12597.36    11593.80     70.52 o 
  -4   2   1    85489.80    51889.71    160.60 o 
  -2   2   1     5400.54     5681.51     21.64 o 
   0   2   1    22715.86    18497.62    267.56 o 
   2   2   1    13624.62    12416.65     70.09 o 
   4   2   1     2068.68     2054.03     13.98 o 
   6   2   1     5585.41     5765.41     20.69 o 
   8   2   1      919.00      838.65      6.76 o 
  10   2   1     4189.73     4385.85     46.73 o 
  12   2   1      764.64      711.37      9.76 o 
  14   2   1     1022.48      984.30     17.87 o 
  16   2   1     1282.21     1304.71     19.75 o 
  18   2   1      823.45      806.39     13.31 o 
  20   2   1      320.68      336.39     11.66 o 
  22   2   1      110.34       85.77     11.14 o 
  24   2   1       10.30       -1.32     14.22 o 
  26   2   1        0.86        7.17     14.94 o 
 -27   3   1      174.85      176.87     19.58 o 
 -25   3   1      133.98      143.20     33.42 o 
 -23   3   1      265.93      235.05     20.70 o 
 -21   3   1      972.27      952.40     23.64 o 
 -19   3   1     1804.70     1804.64     31.94 o 
 -17   3   1      429.19      533.88     11.12 o 
 -15   3   1     2489.19     2693.35     27.28 o 
 -13   3   1     4204.39     4184.06     44.32 o 
 -11   3   1      165.54      161.85      7.68 o 
  -9   3   1        8.57        6.36      3.53 o 
  -7   3   1     6840.98     7145.96     32.54 o 
  -5   3   1      693.71      872.04      6.84 o 
  -3   3   1      774.40      724.51      8.10 o 
  -1   3   1     2751.35     2500.61     71.54 o 
   1   3   1    14774.55    14144.91    177.01 o 
   3   3   1      588.58      608.98      9.98 o 
   5   3   1     1685.43     1494.95     16.06 o 
   7   3   1     2822.28     2761.00     28.74 o 
   9   3   1      362.02      575.22      9.64 o 
  11   3   1       51.11       13.02      5.19 o 
  13   3   1     1295.90     1341.31     15.22 o 
  15   3   1     1055.11      999.66     23.59 o 
  17   3   1       89.48      100.97      8.75 o 
  19   3   1     2210.66     2231.25     28.19 o 
  21   3   1       21.62       23.38      9.75 o 
  23   3   1       78.79       71.03     16.06 o 
  25   3   1      488.60      437.10     20.29 o 
 -26   4   1        9.47      -14.27     15.77 o 
 -24   4   1       63.78       47.32     14.05 o 
 -22   4   1      383.57      381.64     15.79 o 
 -20   4   1       85.04      100.08     15.16 o 
 -18   4   1     2644.08     2567.44     48.86 o 
 -16   4   1      727.82      765.61     15.23 o 
 -14   4   1        6.17        1.56      8.46 o 
 -12   4   1     3740.76     3550.25     27.41 o 
 -10   4   1    10944.61    10487.29     48.15 o 
  -8   4   1     9141.01     8870.70     72.65 o 
  -6   4   1     1670.10     1769.82     16.43 o 
  -4   4   1     4360.02     4231.38     47.89 o 
  -2   4   1       30.60       27.30      4.12 o 
   0   4   1      121.93      113.42      5.56 o 
   2   4   1      427.23      476.51     16.98 o 
   4   4   1      667.41      822.48      8.87 o 
   6   4   1     3996.97     4241.53     43.39 o 
   8   4   1     2926.97     2917.58     17.39 o 
  10   4   1        8.64       -0.07      5.97 o 
  12   4   1      825.33      818.49     13.38 o 
  14   4   1     4499.00     4373.07     52.73 o 
  16   4   1     4448.72     4461.96     38.44 o 
  18   4   1      550.70      478.23     25.26 o 
  20   4   1        2.88       15.07     10.96 o 
  22   4   1     1439.53     1401.24     37.93 o 
  24   4   1      358.30      381.38     21.00 o 
 -23   5   1       31.30       33.73     15.64 o 
 -21   5   1       92.72       81.40     16.15 o 
 -19   5   1      107.72       95.82     16.13 o 
 -17   5   1        1.27      -10.85     10.85 o 
 -15   5   1      570.37      547.54     19.57 o 
 -13   5   1     1403.35     1459.31     16.18 o 
 -11   5   1      363.20      401.35     12.06 o 
  -9   5   1      272.15      281.67      8.63 o 
  -7   5   1     3576.57     3478.61     42.41 o 
  -5   5   1     2796.03     2893.79     22.00 o 
  -3   5   1     5614.66     5525.69     81.55 o 
  -1   5   1     8296.88     8251.30     56.20 o 
   1   5   1     3095.23     3276.45     26.05 o 
   3   5   1      379.34      381.34      9.44 o 
   5   5   1     6485.83     6638.01     40.23 o 
   7   5   1     5810.61     5677.46     27.54 o 
   9   5   1      497.43      520.61     10.02 o 
  11   5   1        0.43        1.70      7.09 o 
  13   5   1     1109.35     1076.84     14.76 o 
  15   5   1      960.66      909.02     14.54 o 
  17   5   1       95.25       71.78     11.09 o 
  19   5   1      532.61      523.51     16.68 o 
  21   5   1        6.88        6.48     14.51 o 
  23   5   1        5.69       23.17     15.45 o 
 -22   6   1       33.94       30.52     13.44 o 
 -20   6   1       59.12       60.09     15.18 o 
 -18   6   1      278.09      269.16     15.22 o 
 -16   6   1      529.21      545.13     13.95 o 
 -14   6   1       65.35       71.88      9.90 o 
 -12   6   1      398.76      414.07     11.62 o 
 -10   6   1     3988.42     3962.36     28.68 o 
  -8   6   1     3689.50     3635.13     32.45 o 
  -6   6   1     1174.47     1178.80     20.71 o 
  -4   6   1     8171.36     7864.86    173.93 o 
  -2   6   1    10204.81    10126.19    115.98 o 
   0   6   1     1726.98     1697.83     22.56 o 
   2   6   1      511.95      509.95     15.32 o 
   4   6   1     1962.81     1865.15     30.48 o 
   6   6   1     2433.62     2465.50     22.50 o 
   8   6   1      332.72      371.82     12.15 o 
  10   6   1      245.90      260.09     10.28 o 
  12   6   1      428.28      409.72     11.68 o 
  14   6   1     1366.70     1328.72     17.55 o 
  16   6   1     1837.74     1844.91     23.62 o 
  18   6   1      114.09      158.42     12.07 o 
  20   6   1        0.54       16.15     10.85 o 
  22   6   1      329.26      350.18     19.69 o 
 -19   7   1      121.39      142.70     14.45 o 
 -17   7   1       13.82       16.07     11.31 o 
 -15   7   1       72.60       80.42     10.38 o 
 -13   7   1      264.43      253.20     11.50 o 
 -11   7   1       93.16      104.74     11.80 o 
  -9   7   1     2604.94     2585.54     25.79 o 
  -7   7   1     1966.51     1967.73     27.42 o 
  -5   7   1     1264.05     1213.91     92.89 o 
  -3   7   1      201.99      195.21     14.71 o 
  -1   7   1     4664.38     4492.39     37.48 o 
   1   7   1      870.88      758.04     18.89 o 
   3   7   1      108.72       75.10     13.61 o 
   5   7   1     2794.14     2753.52     34.58 o 
   7   7   1      622.89      556.66     14.94 o 
   9   7   1     2036.90     2021.64     23.79 o 
  11   7   1     2541.03     2582.25     26.75 o 
  13   7   1     1662.94     1735.44     23.68 o 
  15   7   1      119.71      111.01     10.27 o 
  17   7   1        0.46       -5.01      9.80 o 
  19   7   1        1.55        5.13     10.69 o 
 -16   8   1      180.41      144.01     13.48 o 
 -14   8   1      105.80       92.62     13.07 o 
 -12   8   1        2.05        2.41     11.45 o 
 -10   8   1       10.71       14.94     10.17 o 
  -8   8   1       50.42       60.90     10.68 o 
  -6   8   1      458.66      409.73     16.88 o 
  -4   8   1      517.53      456.28     17.38 o 
  -2   8   1     1134.92     1101.05     23.36 o 
   0   8   1       69.09       72.40     14.06 o 
   2   8   1       73.10       71.72     13.55 o 
   4   8   1      279.72      303.38     14.16 o 
   6   8   1      560.62      598.70     24.01 o 
   8   8   1      128.10      156.04     16.40 o 
  10   8   1       15.26       12.36     11.15 o 
  12   8   1      114.93      134.64     15.10 o 
  14   8   1       17.56        0.31     10.92 o 
  16   8   1       48.29       45.84     13.04 o 
 -13   9   1       55.18       62.53     13.40 o 
 -11   9   1      143.96      180.22     15.14 o 
  -9   9   1       92.19       80.81     12.52 o 
  -7   9   1      156.07      161.83     13.19 o 
  -5   9   1      343.66      390.49     15.53 o 
  -3   9   1      240.25      260.38     15.92 o 
  -1   9   1       85.34       91.51     15.05 o 
   1   9   1      146.90      124.77     15.63 o 
   3   9   1        0.01      -10.24     11.12 o 
   5   9   1        7.49       -1.14     10.63 o 
   7   9   1      125.49      123.44     12.11 o 
   9   9   1       19.20       33.47     12.76 o 
  11   9   1      240.72      236.69     14.85 o 
  -2  10   1      223.25      254.47     18.58 o 
   0  10   1      139.87      137.10     16.54 o 
   2  10   1        1.27        4.33     14.11 o 
 -28   0   2      383.24      348.86     28.83 o 
 -26   0   2      364.38      404.77     29.18 o 
 -24   0   2       74.14       72.21     22.12 o 
 -22   0   2     2014.18     1931.00     40.71 o 
 -20   0   2      101.00       92.22     21.56 o 
 -18   0   2     4990.07     5162.47     55.86 o 
 -16   0   2     1892.45     1769.94     20.41 o 
 -14   0   2     4220.41     4325.68     31.24 o 
 -12   0   2      524.31      719.06     13.20 o 
 -10   0   2      931.28      812.96      9.60 o 
  -8   0   2     7396.56     6737.59     21.24 o 
  -6   0   2     1579.87     2236.64     19.96 o 
  -4   0   2    11294.32    10248.61     93.68 o 
   2   0   2      849.21      909.74     10.43 o 
   4   0   2   195141.08    83832.61    457.06 o 
   6   0   2   177777.50    88794.26    296.36 o 
   8   0   2     1536.07     1481.31     14.86 o 
  10   0   2    21506.54    22035.66     58.88 o 
  12   0   2    27565.79    25208.81    137.58 o 
  14   0   2    11586.19    12138.67    151.89 o 
  16   0   2        8.94       26.71     10.47 o 
  18   0   2      268.57      328.97     15.80 o 
  20   0   2      689.97      644.60     24.58 o 
  22   0   2       16.55        5.63     12.41 o 
  24   0   2        9.93        1.90     19.41 o 
  26   0   2        0.04       -7.69     22.99 o 
 -27   1   2       10.96       24.13     13.34 o 
 -25   1   2      459.49      494.44     20.81 o 
 -23   1   2      222.88      269.65     17.86 o 
 -21   1   2        6.05       -3.92     14.02 o 
 -19   1   2     1391.26     1310.88     27.50 o 
 -17   1   2       26.10       35.21      6.69 o 
 -15   1   2     3106.77     2896.39     28.85 o 
 -13   1   2     6515.72     6804.75     67.28 o 
 -11   1   2     8200.90     8769.66     49.76 o 
  -9   1   2    12206.03    12603.94    126.37 o 
  -7   1   2        0.38       20.45      2.35 o 
  -5   1   2    36159.23    26523.51    125.73 o 
  -3   1   2    60099.38    34899.10    209.24 o 
  -1   1   2    19226.40    15591.25     97.10 o 
   1   1   2    15832.59    14073.63     59.37 o 
   3   1   2    25233.72    20415.30    166.81 o 
   5   1   2     3998.37     4321.93     25.83 o 
   7   1   2     2975.28     3223.25     13.96 o 
   9   1   2    25711.85    25221.06     95.73 o 
  11   1   2     1673.50     2134.82     26.66 o 
  13   1   2      117.30      111.02      7.44 o 
  15   1   2       53.61       31.14      7.21 o 
  17   1   2       69.95       76.17      8.04 o 
  19   1   2        9.83       21.74      8.84 o 
  21   1   2      912.38      941.13     18.99 o 
  23   1   2      480.74      478.63     18.31 o 
  25   1   2       16.67       15.45     16.08 o 
  27   1   2       52.38       70.99     15.19 o 
 -28   2   2        2.23      -11.82     18.61 o 
 -26   2   2        0.62       -0.79     16.74 o 
 -24   2   2       83.01       86.09     15.32 o 
 -22   2   2      486.51      494.98     19.19 o 
 -20   2   2      942.14      873.47     21.80 o 
 -18   2   2      570.96      627.22     15.97 o 
 -16   2   2     5260.15     5006.90     23.66 o 
 -14   2   2     6605.05     6817.77     75.93 o 
 -12   2   2     9073.23     9278.11     44.30 o 
 -10   2   2        0.85        7.73      4.49 o 
  -8   2   2       58.54       49.53      5.84 o 
  -6   2   2     2954.66     2766.41     11.64 o 
  -4   2   2      158.88      252.54      7.54 o 
  -2   2   2     7323.95     7110.89     74.39 o 
   0   2   2    24064.05    20706.19     31.77 o 
   2   2   2    36130.33    28513.38    235.72 o 
   4   2   2      197.44      193.94      2.61 o 
   6   2   2      398.79      374.44      5.26 o 
   8   2   2        0.62        4.34      2.68 o 
  10   2   2      172.64      192.17      4.67 o 
  12   2   2      906.49      835.16     15.84 o 
  14   2   2     2002.64     1985.73     27.37 o 
  16   2   2       41.17       39.62      8.81 o 
  18   2   2      118.42      178.37      9.86 o 
  20   2   2     1862.29     1820.67     29.37 o 
  22   2   2      377.46      354.00     12.07 o 
  24   2   2        5.38        9.39     12.27 o 
  26   2   2        2.87      -13.85     17.00 o 
 -27   3   2      120.94      116.60     17.47 o 
 -25   3   2       37.70       54.56     23.61 o 
 -23   3   2      356.64      411.11     20.01 o 
 -21   3   2        5.28        3.01     12.43 o 
 -19   3   2       42.08       44.88     11.69 o 
 -17   3   2        4.67       20.11     13.18 o 
 -15   3   2      100.26       78.88      9.16 o 
 -13   3   2      593.56      704.35     12.19 o 
 -11   3   2     1979.04     2012.76     16.80 o 
  -9   3   2     2356.31     2448.00     20.72 o 
  -7   3   2     6781.39     6597.13     64.27 o 
  -5   3   2     4325.30     4841.66     26.56 o 
  -3   3   2       41.23       71.57      4.17 o 
  -1   3   2    19833.91    17551.97     85.43 o 
   1   3   2    35420.87    29175.31    237.31 o 
   3   3   2     2991.38     2807.05     34.62 o 
   5   3   2     2805.46     2792.71     16.57 o 
   7   3   2     1266.42     1347.51     23.99 o 
   9   3   2      235.27      213.97      4.55 o 
  11   3   2      354.68      439.32      8.43 o 
  13   3   2      827.69      847.46     22.33 o 
  15   3   2     4247.91     4447.94     28.75 o 
  17   3   2     2902.59     2975.20     30.80 o 
  19   3   2      112.11      116.40     11.41 o 
  21   3   2      302.74      328.03     24.19 o 
  23   3   2      109.74      111.15     12.37 o 
  25   3   2        3.67        2.91     16.87 o 
 -26   4   2       37.01       16.77     15.23 o 
 -24   4   2       97.22       87.48     15.30 o 
 -22   4   2        5.25        8.00     12.53 o 
 -20   4   2       15.19       17.01     14.17 o 
 -18   4   2      559.29      588.98     27.15 o 
 -16   4   2      658.98      759.65     14.80 o 
 -14   4   2     2442.18     2659.06     37.24 o 
 -12   4   2     4825.78     5201.27     37.04 o 
 -10   4   2       84.60       56.58      7.45 o 
  -8   4   2      815.75      917.16     18.40 o 
  -6   4   2     4213.87     4513.91     64.30 o 
  -4   4   2        2.48        6.36      3.52 o 
  -2   4   2      347.96      250.70      8.12 o 
   0   4   2     8649.49     9174.09     55.02 o 
   2   4   2     1566.78     1717.30     45.57 o 
   4   4   2     1298.74     1528.43     11.13 o 
   6   4   2      653.22      765.88     11.33 o 
   8   4   2      452.94      415.30      6.66 o 
  10   4   2       48.05       41.76      7.14 o 
  12   4   2      246.30      231.60      9.60 o 
  14   4   2       71.17       67.53      9.11 o 
  16   4   2      107.28      104.63     11.00 o 
  18   4   2      988.34      860.62     23.20 o 
  20   4   2      389.58      409.52     13.49 o 
  22   4   2       10.81       12.68     10.97 o 
  24   4   2      370.90      350.19     24.61 o 
 -23   5   2        2.62       -7.63     13.45 o 
 -21   5   2      277.90      271.43     44.54 o 
 -19   5   2       63.67       47.81     14.59 o 
 -17   5   2      176.43      159.38     16.20 o 
 -15   5   2      132.31      114.82     10.59 o 
 -13   5   2      136.64      148.47      8.68 o 
 -11   5   2        7.19        5.52      7.11 o 
  -9   5   2       29.75       45.79      7.11 o 
  -7   5   2      668.11      710.97      9.02 o 
  -5   5   2      224.97      254.06      8.61 o 
  -3   5   2        5.24        9.76      8.86 o 
  -1   5   2     2253.80     2542.20     33.28 o 
   1   5   2      325.29      338.85      9.51 o 
   3   5   2     4626.12     4817.04     26.30 o 
   5   5   2      522.66      510.24      9.07 o 
   7   5   2        3.29        5.87      4.96 o 
   9   5   2      233.28      246.22      8.33 o 
  11   5   2       20.27       20.81      7.28 o 
  13   5   2       20.49       23.77      8.32 o 
  15   5   2      279.59      270.05     10.80 o 
  17   5   2       80.62       96.62     11.73 o 
  19   5   2      230.32      224.65     13.89 o 
  21   5   2        5.41        9.38     12.14 o 
  23   5   2        2.69       -5.88     21.83 o 
 -22   6   2      368.17      358.73     23.20 o 
 -20   6   2      331.91      333.87     15.79 o 
 -18   6   2      235.94      270.74     15.15 o 
 -16   6   2     1367.15     1393.82     21.72 o 
 -14   6   2     2398.11     2381.51     31.11 o 
 -12   6   2      655.40      679.43     13.07 o 
 -10   6   2       21.19       30.87      8.13 o 
  -8   6   2       40.04       66.06     11.87 o 
  -6   6   2      633.89      614.55     16.47 o 
  -4   6   2      714.29      709.94     17.18 o 
  -2   6   2       61.74       76.46     15.31 o 
   0   6   2     8257.90     8466.31     64.90 o 
   2   6   2     4971.13     4772.13    118.12 o 
   4   6   2       36.36       45.25     10.78 o 
   6   6   2      629.54      615.63     19.08 o 
   8   6   2      119.76      109.90     10.04 o 
  10   6   2      109.60      110.73      8.96 o 
  12   6   2     1384.83     1353.50     16.88 o 
  14   6   2      205.24      205.78     11.67 o 
  16   6   2      419.17      417.01     14.47 o 
  18   6   2     2140.65     2116.63     23.12 o 
  20   6   2       13.33       23.97     11.14 o 
 -19   7   2      208.20      177.77     13.70 o 
 -17   7   2      152.69      179.34     13.01 o 
 -15   7   2       15.90       13.45      9.79 o 
 -13   7   2        0.00       -0.47      9.25 o 
 -11   7   2        5.52        3.37     10.27 o 
  -9   7   2        4.88       19.78     10.50 o 
  -7   7   2      391.83      419.46     13.82 o 
  -5   7   2      673.44      675.00     20.97 o 
  -3   7   2       22.02       27.97     12.03 o 
  -1   7   2      856.11      827.49     19.21 o 
   1   7   2     1097.59     1100.16     21.01 o 
   3   7   2     1665.26     1656.70     20.87 o 
   5   7   2        5.30        7.29     10.14 o 
   7   7   2      795.26      808.08     16.25 o 
   9   7   2      221.13      207.39     12.12 o 
  11   7   2      161.53      162.12     11.84 o 
  13   7   2        0.96        2.96      9.65 o 
  15   7   2        0.35       -6.78     10.87 o 
  17   7   2        0.06      -10.20     11.18 o 
  19   7   2      148.65      158.91     12.67 o 
 -16   8   2        2.57       -5.98     14.49 o 
 -14   8   2      160.02      180.72     13.62 o 
 -12   8   2      188.04      214.87     13.62 o 
 -10   8   2        0.29        1.21     10.53 o 
  -8   8   2      260.96      296.95     12.89 o 
  -6   8   2      649.60      728.31     25.30 o 
  -4   8   2      164.32      132.45     14.41 o 
  -2   8   2       65.78       43.58     12.82 o 
   0   8   2       71.98       54.94     14.34 o 
   2   8   2     1420.73     1575.76     35.84 o 
   4   8   2     1647.24     1685.57     27.29 o 
   6   8   2     1478.25     1582.73     22.64 o 
   8   8   2       10.41       12.73     11.49 o 
  10   8   2        4.19       -1.58     10.88 o 
  12   8   2      967.12     1043.16     20.88 o 
  14   8   2      503.14      511.76     24.69 o 
  16   8   2      125.02      121.37     18.76 o 
 -13   9   2      531.67      524.64     18.66 o 
 -11   9   2      821.04      860.34     20.37 o 
  -9   9   2      471.10      459.85     16.67 o 
  -7   9   2       70.02       88.43     12.57 o 
  -5   9   2     1123.26     1161.57     26.15 o 
  -3   9   2      880.90      892.37     43.35 o 
  -1   9   2      242.44      249.51     17.75 o 
   1   9   2      225.34      242.71     18.89 o 
   3   9   2      329.13      280.93     17.34 o 
   5   9   2        2.37       -0.65     11.46 o 
   7   9   2      296.91      285.46     16.03 o 
   9   9   2      110.76      100.33     14.94 o 
  11   9   2       24.47       26.69     12.91 o 
  -2  10   2       15.03        1.29     16.88 o 
   0  10   2       31.92       37.82     13.57 o 
   2  10   2      238.34      243.50     32.24 o 
 -27   1   3       28.40       16.66     14.17 o 
 -25   1   3       20.17        7.65     13.43 o 
 -23   1   3      713.39      638.22     20.31 o 
 -21   1   3      672.11      665.44     19.55 o 
 -19   1   3     2713.18     2639.57     30.48 o 
 -17   1   3      204.31      211.29     13.91 o 
 -15   1   3      759.16      629.21      8.78 o 
 -13   1   3      110.20      128.71      5.68 o 
 -11   1   3      932.47     1168.12     10.85 o 
  -9   1   3     2839.60     2780.62     13.47 o 
  -7   1   3     4053.03     4069.78     10.21 o 
  -5   1   3     9756.22     9088.20     38.82 o 
  -3   1   3     8107.38     8135.52     43.88 o 
  -1   1   3    10556.80    10290.16     64.08 o 
   1   1   3      800.22      926.52      7.26 o 
   3   1   3      486.84      520.82      7.88 o 
   5   1   3    10285.72    10425.42    100.90 o 
   7   1   3      429.58      416.95      4.66 o 
   9   1   3     2553.59     3046.74     29.85 o 
  11   1   3    12407.39    12628.72     93.29 o 
  13   1   3     3475.42     4040.79     25.30 o 
  15   1   3      412.36      404.55     10.31 o 
  17   1   3       44.34       37.71      8.79 o 
  19   1   3       43.60       25.70     10.19 o 
  21   1   3        8.78       14.41     10.28 o 
  23   1   3       47.71       38.68     10.16 o 
  25   1   3       22.12       16.76     10.87 o 
 -28   2   3       15.57       -1.64     18.71 o 
 -26   2   3      213.86      209.27     18.65 o 
 -24   2   3      271.44      302.38     30.20 o 
 -22   2   3      279.93      311.84     17.69 o 
 -20   2   3       74.71       39.05     13.36 o 
 -18   2   3      392.56      417.34     14.61 o 
 -16   2   3      127.32      118.66      7.78 o 
 -14   2   3        1.03       11.62      4.76 o 
 -12   2   3       61.15       53.69      6.08 o 
 -10   2   3     3036.85     3393.87     28.09 o 
  -8   2   3     1854.92     1686.25     12.96 o 
  -6   2   3     3691.21     4158.45     24.68 o 
  -4   2   3       57.35       62.74      3.63 o 
  -2   2   3     3910.37     3960.34     26.35 o 
   0   2   3    58939.97    41005.12    122.52 o 
   2   2   3    17501.44    15804.86     75.07 o 
   4   2   3     9328.53     9197.29     23.90 o 
   6   2   3     1981.73     1714.36     10.66 o 
   8   2   3     5721.02     5793.02     31.93 o 
  10   2   3     5263.97     5107.93     49.68 o 
  12   2   3      167.56      157.59      6.94 o 
  14   2   3      324.17      403.51     10.99 o 
  16   2   3       46.70       21.12     11.18 o 
  18   2   3      328.33      293.23     11.48 o 
  20   2   3      432.26      411.47     13.26 o 
  22   2   3      506.81      482.19     13.62 o 
  24   2   3       11.57        9.28      9.97 o 
  26   2   3        3.55       10.67     16.55 o 
 -27   3   3       82.79       79.68     17.69 o 
 -25   3   3      148.13      175.40     18.10 o 
 -23   3   3        2.44        3.76     15.41 o 
 -21   3   3      199.59      177.42     13.48 o 
 -19   3   3      263.20      288.64     14.05 o 
 -17   3   3     1083.35     1083.68     22.77 o 
 -15   3   3     8253.14     8051.15     36.02 o 
 -13   3   3     6870.15     6709.07     36.44 o 
 -11   3   3      131.69      170.48      7.37 o 
  -9   3   3    23770.80    22828.38    176.34 o 
  -7   3   3     5740.30     5902.24     33.93 o 
  -5   3   3     2394.40     2879.53     12.21 o 
  -3   3   3    19799.66    18926.81     44.66 o 
  -1   3   3    52533.00    38631.96    223.22 o 
   1   3   3       47.62       54.29      3.41 o 
   3   3   3     1899.64     2174.57     26.79 o 
   5   3   3       28.28       12.95      2.87 o 
   7   3   3     1935.65     2139.99     27.77 o 
   9   3   3      298.07      352.58      5.20 o 
  11   3   3      515.83      452.96      7.71 o 
  13   3   3      403.13      387.38      9.16 o 
  15   3   3       99.14       99.87      9.77 o 
  17   3   3      677.60      634.33     17.58 o 
  19   3   3     1468.93     1431.56     20.52 o 
  21   3   3      146.02      140.69     10.43 o 
  23   3   3       83.96       48.17     10.60 o 
  25   3   3       28.01       24.78     12.43 o 
 -26   4   3        2.65      -13.55     16.46 o 
 -24   4   3        1.84       16.16     11.99 o 
 -22   4   3       26.26        7.33     12.74 o 
 -20   4   3     1274.05     1255.12     21.02 o 
 -18   4   3     3484.19     3637.84     37.86 o 
 -16   4   3     2884.90     2944.98     32.53 o 
 -14   4   3      833.71      795.73     14.20 o 
 -12   4   3      329.22      390.79     10.82 o 
 -10   4   3     1216.95     1355.01     18.74 o 
  -8   4   3      551.79      425.12      7.56 o 
  -6   4   3     2144.51     1982.45     16.80 o 
  -4   4   3     2077.15     2007.07     14.95 o 
  -2   4   3     4948.19     4754.77     83.53 o 
   0   4   3     7134.14     7081.13    163.18 o 
   2   4   3       89.72       59.99      6.13 o 
   4   4   3     5604.09     5662.31     25.75 o 
   6   4   3      313.39      349.92      6.19 o 
   8   4   3      103.80      122.56      5.01 o 
  10   4   3        3.78        4.48      5.83 o 
  12   4   3      520.51      531.98     13.45 o 
  14   4   3      453.06      428.50     10.69 o 
  16   4   3      686.66      684.67     13.08 o 
  18   4   3     1598.40     1576.00     18.34 o 
  20   4   3      856.40      843.97     17.44 o 
  22   4   3      148.06      135.31     12.94 o 
  24   4   3      174.79      167.44     13.17 o 
 -25   5   3       61.19       54.40     12.98 o 
 -23   5   3      104.31       83.49     14.54 o 
 -21   5   3      108.84      106.10     17.15 o 
 -19   5   3        1.24      -10.51     13.85 o 
 -17   5   3      443.74      414.29     18.55 o 
 -15   5   3     1245.15     1131.53     24.80 o 
 -13   5   3     1216.84     1223.99     20.06 o 
 -11   5   3       25.32       29.64      7.05 o 
  -9   5   3     5989.59     5956.93     42.49 o 
  -7   5   3      101.67       89.21      7.04 o 
  -5   5   3     1826.82     1791.92     21.23 o 
  -3   5   3    11251.18    10745.79    150.60 o 
  -1   5   3    17604.42    15816.25    212.68 o 
   1   5   3     3282.88     3252.94     26.09 o 
   3   5   3       47.70       69.79      7.48 o 
   5   5   3      176.43      191.93      8.55 o 
   7   5   3        0.07        6.76      4.92 o 
   9   5   3      562.16      579.18     10.44 o 
  11   5   3     2854.31     2889.62     20.96 o 
  13   5   3     2033.40     2067.51     21.42 o 
  15   5   3       14.08       12.56      8.72 o 
  17   5   3      579.81      554.19     13.44 o 
  19   5   3     1886.97     1905.81     25.15 o 
  21   5   3      212.84      220.65     14.88 o 
  23   5   3        3.64        3.43     12.92 o 
 -22   6   3       99.85       99.19     14.77 o 
 -20   6   3       20.85       17.42     12.58 o 
 -18   6   3      555.29      601.02     17.26 o 
 -16   6   3     1043.13     1039.20     20.12 o 
 -14   6   3      382.69      341.85     11.51 o 
 -12   6   3      616.70      553.43     17.31 o 
 -10   6   3        1.17       10.65      7.84 o 
  -8   6   3       38.84       35.90      8.72 o 
  -6   6   3      606.50      540.26     15.09 o 
  -4   6   3     1305.50     1264.08     16.08 o 
  -2   6   3        1.32       34.81     11.36 o 
   0   6   3     6799.81     6470.74     40.32 o 
   2   6   3     9719.44     9698.87     74.25 o 
   4   6   3     3109.93     2934.68     29.20 o 
   6   6   3       50.16       54.77      9.62 o 
   8   6   3     2966.20     3023.10     21.12 o 
  10   6   3     1643.44     1622.62     17.41 o 
  12   6   3      719.29      729.95     13.55 o 
  14   6   3        0.11        2.86      9.80 o 
  16   6   3      265.23      241.29     11.95 o 
  18   6   3      285.49      287.67     13.54 o 
  20   6   3      977.12      899.73     17.59 o 
 -19   7   3      139.53      136.64     14.08 o 
 -17   7   3      900.03      909.37     19.79 o 
 -15   7   3      782.20      821.70     23.34 o 
 -13   7   3      355.04      337.19     20.08 o 
 -11   7   3        7.16        5.42      9.90 o 
  -9   7   3     2599.54     2425.86     29.69 o 
  -7   7   3     1396.20     1367.75     23.06 o 
  -5   7   3     1538.34     1555.69     24.31 o 
  -3   7   3      168.31      159.12     13.17 o 
  -1   7   3       35.60       50.38     11.43 o 
   1   7   3       66.46       69.85     10.09 o 
   3   7   3      558.08      603.63     17.94 o 
   5   7   3      857.48      864.25     16.47 o 
   7   7   3      143.02      133.05     11.38 o 
   9   7   3       65.86       61.35     11.05 o 
  11   7   3      671.37      673.72     24.86 o 
  13   7   3       41.56       60.22     12.43 o 
  15   7   3     1114.51     1018.26     27.20 o 
  17   7   3      646.27      677.93     19.33 o 
  19   7   3      542.48      605.11     31.50 o 
 -16   8   3      104.86       99.93     16.68 o 
 -14   8   3        9.95        2.40     14.12 o 
 -12   8   3      136.59      150.79     12.19 o 
 -10   8   3      386.16      381.15     14.73 o 
  -8   8   3      164.40      184.91     14.40 o 
  -6   8   3      258.53      218.61     23.83 o 
  -4   8   3      947.50      960.07     31.84 o 
  -2   8   3     1165.04     1150.37     23.78 o 
   0   8   3      558.06      510.72     19.22 o 
   2   8   3      305.88      267.51     14.53 o 
   4   8   3       12.45       18.68     11.47 o 
   6   8   3      199.25      187.73     13.19 o 
   8   8   3      247.92      225.56     14.22 o 
  10   8   3      100.58      111.10     12.52 o 
  12   8   3      330.20      359.93     16.32 o 
  14   8   3        3.97       11.75     14.00 o 
 -11   9   3        9.72       11.82     13.29 o 
  -9   9   3       29.68       38.54     12.40 o 
  -7   9   3        6.84       19.67     12.07 o 
  -5   9   3        0.12       -3.52     13.21 o 
  -3   9   3       30.19       18.65     13.75 o 
  -1   9   3       49.94       75.86     15.33 o 
   1   9   3      103.74      107.67     12.30 o 
   3   9   3       74.47       80.65     12.33 o 
   5   9   3        7.10       -2.83     11.84 o 
   7   9   3       23.33       14.65     11.42 o 
   9   9   3       36.44        4.88     14.87 o 
  11   9   3      388.30      373.16     44.55 o 
 -28   0   4      267.22      369.44     30.32 o 
 -26   0   4      224.62      255.40     23.57 o 
 -24   0   4       88.46       94.46     22.42 o 
 -22   0   4        0.03       -1.76     17.10 o 
 -20   0   4     2392.24     2285.62     41.01 o 
 -18   0   4     7482.44     7221.07     64.03 o 
 -16   0   4      594.62      740.74     23.15 o 
 -14   0   4    16143.68    15496.48     79.13 o 
 -12   0   4     3100.18     3395.12     15.09 o 
 -10   0   4        9.95       19.07      2.70 o 
  -8   0   4    11103.15    10518.49     49.37 o 
  -6   0   4     5479.74     5608.40     20.82 o 
  -4   0   4    29833.75    25031.82    220.33 o 
  -2   0   4    52748.38    35774.48    488.47 o 
   0   0   4        0.88       13.56      2.88 o 
   2   0   4     1220.86     1641.70     19.53 o 
   4   0   4     4129.28     3677.46     23.89 o 
   6   0   4     2153.88     2080.48     23.99 o 
   8   0   4      931.12      822.43     11.48 o 
  10   0   4    18715.45    18582.01    101.14 o 
  12   0   4     3144.48     3555.72     29.21 o 
  14   0   4     2083.67     2171.31     25.39 o 
  16   0   4    11752.85    12142.15    210.55 o 
  18   0   4    13351.81    12858.56     64.54 o 
  20   0   4      482.68      583.93     19.93 o 
  22   0   4      178.60      195.52     17.89 o 
  24   0   4      712.36      735.36     34.85 o 
  26   0   4      189.52      185.43     18.08 o 
 -27   1   4       77.57       92.47     17.89 o 
 -25   1   4       12.64        1.04     15.29 o 
 -23   1   4      271.74      204.11     16.95 o 
 -21   1   4       44.95       33.22     14.17 o 
 -19   1   4     4331.65     4227.11     86.23 o 
 -17   1   4     3756.34     3997.99     33.52 o 
 -15   1   4      354.36      265.81     11.96 o 
 -13   1   4    10979.29    10845.08     82.89 o 
 -11   1   4     2511.08     2163.52      9.73 o 
  -9   1   4     8259.63     8737.87     22.95 o 
  -7   1   4     5869.65     6138.89     33.39 o 
  -5   1   4     5633.21     5557.18     31.45 o 
  -3   1   4       98.24      115.21      2.20 o 
  -1   1   4     2573.94     2593.21      7.90 o 
   1   1   4    21203.35    19892.71    104.98 o 
   3   1   4    27938.28    24409.92    106.94 o 
   5   1   4     2575.71     2918.40     22.16 o 
   7   1   4     6882.74     6735.58     43.58 o 
   9   1   4      249.22      209.24      4.42 o 
  11   1   4      268.36      336.19      7.19 o 
  13   1   4     9222.66     9496.24     47.08 o 
  15   1   4     6244.54     6490.62     30.34 o 
  17   1   4      865.69      891.73     14.73 o 
  19   1   4       45.99       42.87     10.17 o 
  21   1   4     1104.48     1065.29     17.06 o 
  23   1   4       26.66       41.22      9.99 o 
  25   1   4       47.30       74.38     11.84 o 
 -28   2   4       10.36       30.74     18.95 o 
 -26   2   4        0.12        4.66     18.33 o 
 -24   2   4       33.63       24.06     15.02 o 
 -22   2   4      424.31      431.84     54.36 o 
 -20   2   4       30.25       24.13     12.68 o 
 -18   2   4     4274.27     4332.27     60.25 o 
 -16   2   4      171.39      178.41     11.22 o 
 -14   2   4      617.37      618.00      9.66 o 
 -12   2   4     2668.93     2773.88     16.10 o 
 -10   2   4     7967.21     7511.99     24.91 o 
  -8   2   4     2503.86     2703.71     31.27 o 
  -6   2   4      259.79      398.53      8.24 o 
  -4   2   4    13981.61    13497.48     60.88 o 
  -2   2   4     8171.26     7853.27     38.90 o 
   0   2   4       10.65       32.07      2.46 o 
   2   2   4     3130.64     3236.17     17.92 o 
   4   2   4     1026.46     1219.47     13.38 o 
   6   2   4     2063.04     2327.70     29.20 o 
   8   2   4     7381.23     7729.54     71.25 o 
  10   2   4       46.55       88.96      4.53 o 
  12   2   4      104.20      158.98      6.77 o 
  14   2   4      107.88      117.98      9.38 o 
  16   2   4      692.81      703.52     14.80 o 
  18   2   4     2552.11     2599.95     32.86 o 
  20   2   4        2.70      -10.24     10.24 o 
  22   2   4       14.53       21.42     10.21 o 
  24   2   4      493.86      532.76     17.17 o 
  26   2   4      147.32      157.33     12.91 o 
 -27   3   4      491.55      520.46     21.49 o 
 -25   3   4      355.46      362.93     19.91 o 
 -23   3   4      500.42      564.57     42.68 o 
 -21   3   4       12.18       10.26     11.73 o 
 -19   3   4      953.07     1016.90     18.61 o 
 -17   3   4     5399.14     5539.27     52.65 o 
 -15   3   4      564.14      581.82     12.71 o 
 -13   3   4      749.21      849.46     16.98 o 
 -11   3   4      211.12      232.70      6.30 o 
  -9   3   4      109.70      192.92      5.58 o 
  -7   3   4    13121.36    13006.96    132.45 o 
  -5   3   4    17557.59    16563.09     97.71 o 
  -3   3   4     9760.25    10719.18     64.41 o 
  -1   3   4     2515.77     2790.81     13.25 o 
   1   3   4     2891.74     3365.39     44.69 o 
   3   3   4     1444.54     1370.59     18.89 o 
   5   3   4     1039.89     1123.99     12.62 o 
   7   3   4     5944.74     5752.43     29.33 o 
   9   3   4      253.63      214.31      5.06 o 
  11   3   4     2565.17     2728.48     17.88 o 
  13   3   4       20.25       27.79      6.88 o 
  15   3   4      819.51      874.77     13.45 o 
  17   3   4     2161.70     2090.77     34.08 o 
  19   3   4      873.76      843.16     17.46 o 
  21   3   4      241.23      238.33     11.78 o 
  23   3   4        0.08       -3.32     11.31 o 
  25   3   4       16.70       -8.09     10.30 o 
 -26   4   4       83.63       68.07     18.33 o 
 -24   4   4       44.24       53.94     13.21 o 
 -22   4   4      495.57      445.72     20.44 o 
 -20   4   4       67.71       64.59     12.67 o 
 -18   4   4      598.02      577.61     19.67 o 
 -16   4   4       44.22       48.30      9.92 o 
 -14   4   4      336.60      357.59     14.27 o 
 -12   4   4      429.96      387.59      8.63 o 
 -10   4   4     1951.12     2222.15     29.75 o 
  -8   4   4     2636.52     2982.23     30.33 o 
  -6   4   4      463.99      447.78     14.40 o 
  -4   4   4      671.09      789.84     17.33 o 
  -2   4   4     7579.00     8296.30     35.20 o 
   0   4   4     1838.74     2235.92     34.78 o 
   2   4   4     2703.84     2984.14     51.70 o 
   4   4   4      323.27      497.59      6.91 o 
   6   4   4      127.15      132.26      5.07 o 
   8   4   4      267.89      277.17      6.22 o 
  10   4   4      371.10      414.80      9.00 o 
  12   4   4      205.12      199.73      8.50 o 
  14   4   4        3.84        5.49      7.88 o 
  16   4   4       61.50       63.45      8.60 o 
  18   4   4       45.39       58.12      9.79 o 
  20   4   4       50.94       52.59     11.38 o 
  22   4   4       27.40        9.77     11.74 o 
  24   4   4        0.21       -2.79     10.64 o 
 -25   5   4      201.67      152.53     28.18 o 
 -23   5   4       84.60       80.19     13.47 o 
 -21   5   4        2.14       -3.07     16.48 o 
 -19   5   4      449.65      412.62     18.16 o 
 -17   5   4      193.25      187.50     11.90 o 
 -15   5   4      264.61      279.56     12.38 o 
 -13   5   4      376.90      374.19      9.04 o 
 -11   5   4      183.63      176.82      7.98 o 
  -9   5   4     1249.29     1261.82     20.88 o 
  -7   5   4      958.13      943.36     24.05 o 
  -5   5   4      105.87       98.13      7.33 o 
  -3   5   4     1243.22     1231.81     19.44 o 
  -1   5   4      105.39      124.52      7.56 o 
   1   5   4      720.34      895.33     12.91 o 
   3   5   4      602.36      701.09     13.95 o 
   5   5   4      120.31      122.44      7.29 o 
   7   5   4     1262.98     1214.47     13.89 o 
   9   5   4     2119.15     2082.35     22.18 o 
  11   5   4      114.70      108.31      8.41 o 
  13   5   4      846.63      832.30     14.73 o 
  15   5   4      105.02       96.85      9.99 o 
  17   5   4        5.61       10.24      9.80 o 
  19   5   4       67.53       90.41     11.77 o 
  21   5   4       13.58       16.24     21.07 o 
 -22   6   4       18.42       19.99     13.73 o 
 -20   6   4       56.49       53.28     13.18 o 
 -18   6   4       11.12       12.26     11.91 o 
 -16   6   4      186.22      172.40     10.64 o 
 -14   6   4       29.90       28.58      9.31 o 
 -12   6   4      462.37      459.07     11.78 o 
 -10   6   4     4475.47     4249.48     50.30 o 
  -8   6   4     2448.54     2325.26     26.35 o 
  -6   6   4      108.72      100.99      9.09 o 
  -4   6   4     1417.92     1277.80     19.78 o 
  -2   6   4       37.11       52.43      9.84 o 
   0   6   4     2869.92     2780.35     29.70 o 
   2   6   4      835.78      812.67     14.75 o 
   4   6   4     1388.05     1316.93     17.56 o 
   6   6   4     2972.14     2966.90     21.07 o 
   8   6   4     2636.79     2637.90     24.55 o 
  10   6   4       89.04       97.53      9.48 o 
  12   6   4       22.06       41.00     11.37 o 
  14   6   4       30.80       23.19     11.17 o 
  16   6   4       37.18       31.48     12.45 o 
  18   6   4      104.16      112.47     29.45 o 
  20   6   4       61.28       67.41     17.41 o 
 -19   7   4      403.69      391.76     16.61 o 
 -17   7   4       53.65       80.20     10.76 o 
 -15   7   4       53.54       60.58     10.51 o 
 -13   7   4      359.93      338.10     17.08 o 
 -11   7   4      116.12      128.74     11.32 o 
  -9   7   4       21.44       25.47     10.12 o 
  -7   7   4     1684.01     1659.77    117.01 o 
  -5   7   4      777.19      725.90     18.49 o 
  -3   7   4       51.84       84.05      9.37 o 
  -1   7   4      320.23      295.45     14.78 o 
   1   7   4      302.80      317.04     12.18 o 
   3   7   4      270.67      221.24     11.42 o 
   5   7   4      374.56      379.03     10.75 o 
   7   7   4      183.17      177.45      9.81 o 
   9   7   4      480.15      474.90     21.98 o 
  11   7   4      510.16      544.75     16.02 o 
  13   7   4     1245.07     1210.81     50.76 o 
  15   7   4      350.91      347.96     19.38 o 
  17   7   4       49.80       50.65     14.83 o 
 -16   8   4       73.44       66.37     14.93 o 
 -14   8   4      232.21      234.64     14.56 o 
 -12   8   4      525.22      488.57     19.35 o 
 -10   8   4        9.25       12.96     10.70 o 
  -8   8   4      156.29      171.40     13.07 o 
  -6   8   4       74.06       36.28     14.21 o 
  -4   8   4      219.80      245.05     16.59 o 
  -2   8   4     1717.96     1807.55     28.36 o 
   0   8   4     2278.90     2312.75     62.85 o 
   2   8   4       79.61       80.71     13.03 o 
   4   8   4     1530.55     1506.70     22.69 o 
   6   8   4     1002.37      936.89     18.95 o 
   8   8   4      250.63      258.99     21.33 o 
  10   8   4       95.68       99.67     16.23 o 
  12   8   4      284.12      254.42     18.45 o 
  14   8   4       26.88       21.28     15.59 o 
 -11   9   4     1236.14     1306.27     27.48 o 
  -9   9   4      983.48     1012.81     28.25 o 
  -7   9   4       23.51       14.28     12.58 o 
  -5   9   4       11.75       -5.64     14.44 o 
  -3   9   4      145.63      140.44     24.89 o 
  -1   9   4     1005.00     1134.70     46.94 o 
   1   9   4     1319.74     1506.63     48.09 o 
   3   9   4      304.16      332.87     16.08 o 
   5   9   4        5.04        4.71     11.37 o 
   7   9   4       59.52       68.73     18.56 o 
   9   9   4      214.99      191.96     20.06 o 
 -27   1   5       10.09        7.34     16.24 o 
 -25   1   5       22.79        2.57     13.43 o 
 -23   1   5      352.54      293.10     16.50 o 
 -21   1   5       10.79       10.40     13.94 o 
 -19   1   5      722.64      648.49     19.17 o 
 -17   1   5     3987.23     3952.86     37.32 o 
 -15   1   5     4639.47     4709.27     34.70 o 
 -13   1   5      818.97      933.43      8.19 o 
 -11   1   5       37.05       50.78      2.81 o 
  -9   1   5      996.04     1213.44      7.64 o 
  -7   1   5      217.87      234.63      3.23 o 
  -5   1   5     2323.03     2405.77     19.51 o 
  -3   1   5     9557.73     9396.06     74.42 o 
  -1   1   5    16733.87    15766.84     70.35 o 
   1   1   5    11999.45    11884.13     38.53 o 
   3   1   5      232.10      306.12      3.50 o 
   5   1   5     5404.36     5450.53     39.01 o 
   7   1   5       30.43       42.48      3.74 o 
   9   1   5     2051.51     2342.83     16.12 o 
  11   1   5     1664.03     1710.29     17.19 o 
  13   1   5       25.61       28.87      9.09 o 
  15   1   5     1838.90     2031.71     21.11 o 
  17   1   5     3059.21     3056.23     27.37 o 
  19   1   5       99.59      111.33     11.24 o 
  21   1   5       13.09       17.55      9.35 o 
  23   1   5      311.86      301.41     13.13 o 
  25   1   5       16.20       23.91     11.58 o 
 -28   2   5      185.41      186.85     18.54 o 
 -26   2   5      116.64       84.79     16.32 o 
 -24   2   5        0.89       -8.22     15.75 o 
 -22   2   5      930.46      857.47     22.35 o 
 -20   2   5      247.27      214.86     14.81 o 
 -18   2   5     3433.95     3636.18     45.69 o 
 -16   2   5       10.33        9.38      9.50 o 
 -14   2   5       12.43       -2.29      5.93 o 
 -12   2   5     1683.40     1810.90     18.71 o 
 -10   2   5      146.86      244.64      4.09 o 
  -8   2   5       50.61       62.74      2.96 o 
  -6   2   5     1230.74     1283.64     16.14 o 
  -4   2   5      886.00      897.96     15.97 o 
  -2   2   5     6734.33     7477.58     59.21 o 
   0   2   5     6685.13     6535.68     37.01 o 
   2   2   5      656.91      572.29      8.12 o 
   4   2   5     2560.57     2786.74     24.39 o 
   6   2   5     2003.74     2069.70     10.63 o 
   8   2   5        2.98        4.51      3.44 o 
  10   2   5       55.33       63.69      5.52 o 
  12   2   5     2801.51     2698.90     23.18 o 
  14   2   5     3439.53     3557.50     72.95 o 
  16   2   5      884.66      900.66     16.31 o 
  18   2   5      191.44      208.03     11.35 o 
  20   2   5       31.30       31.68      9.65 o 
  22   2   5      111.82      104.11     11.61 o 
  24   2   5       33.04       50.78     11.51 o 
 -27   3   5      870.37      932.85     33.20 o 
 -25   3   5       55.19       49.34     15.19 o 
 -23   3   5     1683.22     1624.42     32.02 o 
 -21   3   5     1352.67     1508.00     24.47 o 
 -19   3   5       72.19       86.66     12.64 o 
 -17   3   5      408.87      417.90     15.66 o 
 -15   3   5     1745.35     1785.98     16.48 o 
 -13   3   5      364.62      429.52     11.37 o 
 -11   3   5      807.29      796.65      8.78 o 
  -9   3   5     1035.62     1081.66      8.16 o 
  -7   3   5     3619.76     3598.11     50.16 o 
  -5   3   5     3028.52     3257.44     22.27 o 
  -3   3   5    20746.03    20230.15    148.93 o 
  -1   3   5     1581.06     1568.66     22.92 o 
   1   3   5      407.14      470.59      7.35 o 
   3   3   5    25549.97    24461.95    131.26 o 
   5   3   5     7279.79     6906.48     58.65 o 
   7   3   5      277.48      323.51      7.97 o 
   9   3   5     5411.74     5473.76     48.08 o 
  11   3   5      798.46      877.71     11.67 o 
  13   3   5     1987.38     1964.16     17.14 o 
  15   3   5      103.18       96.77     10.22 o 
  17   3   5        7.26       13.20     10.12 o 
  19   3   5       12.64       11.55     10.89 o 
  21   3   5      123.42      137.98     14.77 o 
  23   3   5       21.70       13.83     10.73 o 
 -26   4   5        7.52        4.33     14.80 o 
 -24   4   5        4.82      -10.37     13.05 o 
 -22   4   5       20.21        6.36     12.12 o 
 -20   4   5      112.63      134.20     13.14 o 
 -18   4   5       80.39       95.21     15.13 o 
 -16   4   5     1883.36     1843.74     33.80 o 
 -14   4   5     7947.43     7955.76     91.63 o 
 -12   4   5     9523.02     9235.53     49.91 o 
 -10   4   5      423.56      368.67      6.41 o 
  -8   4   5     6011.33     6099.10     47.13 o 
  -6   4   5    13484.14    13068.43     73.73 o 
  -4   4   5     6681.63     6573.78     46.40 o 
  -2   4   5      226.74      360.66      6.25 o 
   0   4   5       53.87       77.05      4.46 o 
   2   4   5     3510.02     3743.71     55.30 o 
   4   4   5     3224.04     3173.01     25.91 o 
   6   4   5       11.64       21.40      4.29 o 
   8   4   5      633.73      584.08      8.10 o 
  10   4   5     2980.59     2944.21     35.54 o 
  12   4   5       42.57       27.98      6.98 o 
  14   4   5     1211.43     1203.95     20.60 o 
  16   4   5      304.68      281.01     10.91 o 
  18   4   5        0.13        0.43     11.65 o 
  20   4   5      485.75      534.61     21.61 o 
  22   4   5      377.79      363.62     19.53 o 
 -23   5   5      136.82      136.16     14.57 o 
 -21   5   5      623.70      671.38     18.36 o 
 -19   5   5      576.43      539.55     39.74 o 
 -17   5   5       41.04       33.50     11.61 o 
 -15   5   5      300.88      360.16     13.41 o 
 -13   5   5      463.77      466.82     14.94 o 
 -11   5   5       50.10       37.34      6.02 o 
  -9   5   5       68.86       80.88      6.15 o 
  -7   5   5       75.79       53.41      5.79 o 
  -5   5   5       88.33       87.85      6.05 o 
  -3   5   5      910.81      923.46     15.22 o 
  -1   5   5      431.92      473.77      7.76 o 
   1   5   5      442.66      492.48      8.47 o 
   3   5   5     6157.08     5797.50     29.34 o 
   5   5   5     4752.36     4472.98     39.42 o 
   7   5   5      359.78      345.78      7.72 o 
   9   5   5      529.68      500.63     10.51 o 
  11   5   5     2048.28     2110.34     26.45 o 
  13   5   5     3015.18     3015.26     48.49 o 
  15   5   5     1206.17     1167.46     36.97 o 
  17   5   5      455.95      439.64     19.87 o 
  19   5   5       14.12       15.36     14.58 o 
  21   5   5      186.37      177.00     18.29 o 
 -22   6   5       80.50       71.30     13.93 o 
 -20   6   5      187.45      203.83     15.41 o 
 -18   6   5      412.45      390.62     15.54 o 
 -16   6   5        0.02        0.90      8.97 o 
 -14   6   5      888.79      955.91     29.74 o 
 -12   6   5     2785.95     2881.52     50.90 o 
 -10   6   5      818.35      760.49     14.63 o 
  -8   6   5       18.26       28.76      6.72 o 
  -6   6   5      778.41      894.83     12.46 o 
  -4   6   5      201.64      206.02      8.22 o 
  -2   6   5      393.03      381.50      9.48 o 
   0   6   5      141.08      162.39     12.26 o 
   2   6   5      713.30      697.34     11.72 o 
   4   6   5      559.36      592.81     17.38 o 
   6   6   5     2440.46     2418.67     20.02 o 
   8   6   5     2153.31     2137.84     36.48 o 
  10   6   5      192.19      198.68     15.75 o 
  12   6   5     2769.97     2835.72     34.90 o 
  14   6   5     2503.29     2605.05    145.59 o 
  16   6   5     1302.20     1368.54     28.80 o 
  18   6   5        3.59        2.59     17.93 o 
  20   6   5      301.97      331.66     21.96 o 
 -19   7   5       27.35       35.99     12.18 o 
 -17   7   5      706.23      846.88     17.03 o 
 -15   7   5      963.38     1095.43     50.15 o 
 -13   7   5     1231.94     1272.93     29.08 o 
 -11   7   5      521.90      468.39     20.94 o 
  -9   7   5       16.86       35.33      8.44 o 
  -7   7   5      153.07      167.81     13.15 o 
  -5   7   5     1095.09     1095.64     18.23 o 
  -3   7   5     3252.84     3030.28     30.81 o 
  -1   7   5     1906.44     1942.41     32.99 o 
   1   7   5      236.35      245.45     11.46 o 
   3   7   5       26.03       29.39     10.26 o 
   5   7   5      472.09      427.13     19.04 o 
   7   7   5       40.68       32.05     13.67 o 
   9   7   5      498.45      511.50     59.50 o 
  11   7   5       82.47       82.56     14.49 o 
  13   7   5       16.11       12.72     16.37 o 
  15   7   5      244.31      214.82     17.95 o 
  17   7   5      159.87      141.26     16.59 o 
 -16   8   5        1.80       -5.91     11.17 o 
 -14   8   5        2.37        5.28     11.59 o 
 -12   8   5       56.09       49.22     11.75 o 
 -10   8   5        1.99       -3.66      9.51 o 
  -8   8   5      234.95      228.80     13.26 o 
  -6   8   5       91.54       83.50     17.25 o 
  -4   8   5        8.26       16.75     19.29 o 
  -2   8   5        0.17       18.18      9.65 o 
   0   8   5     1283.14     1247.16     21.60 o 
   2   8   5      343.82      422.84     15.63 o 
   4   8   5      420.34      396.03     16.22 o 
   6   8   5       73.72       63.41     13.31 o 
   8   8   5       43.56       54.39     15.61 o 
  10   8   5      223.14      259.96     19.97 o 
  12   8   5      688.31      688.71     23.67 o 
  14   8   5      285.34      269.05     24.35 o 
 -11   9   5      264.96      379.07     59.29 o 
  -9   9   5      390.15      504.81     30.94 o 
  -7   9   5      172.98      256.65     17.50 o 
  -5   9   5        5.20       13.65     15.09 o 
  -3   9   5      148.29      170.86     15.36 o 
  -1   9   5      187.20      242.01     14.93 o 
   1   9   5       43.08       55.90     13.40 o 
   3   9   5      116.34      100.31     17.49 o 
   5   9   5       21.74       11.34     12.11 o 
   7   9   5       87.52       64.89     17.63 o 
   9   9   5      260.44      278.00     21.49 o 
 -28   0   6       82.81       78.67     24.66 o 
 -26   0   6      318.18      263.00     22.08 o 
 -24   0   6      555.07      487.36     26.14 o 
 -22   0   6     1357.44     1402.89     34.38 o 
 -20   0   6      103.80      163.96     18.31 o 
 -18   0   6     3568.48     3299.40     45.13 o 
 -16   0   6      962.74      825.88     23.87 o 
 -14   0   6      789.35      863.85     16.64 o 
 -12   0   6     2984.18     3229.51     44.32 o 
 -10   0   6     2835.94     3451.36     78.95 o 
  -8   0   6    31073.29    27328.52     81.25 o 
  -6   0   6    16558.88    17531.00     54.39 o 
  -4   0   6     1124.78     1052.29     11.35 o 
  -2   0   6     5932.53     6076.87     40.34 o 
   0   0   6     1219.15     1534.68     15.00 o 
   2   0   6    12620.58    12567.24     33.16 o 
   4   0   6    23630.84    23070.13     62.63 o 
   6   0   6     1316.86     1411.06     11.51 o 
   8   0   6     3610.29     3070.02     53.32 o 
  10   0   6    12605.47    13075.31     57.64 o 
  12   0   6     5176.67     5693.38     37.87 o 
  14   0   6     1067.19     1090.38     21.13 o 
  16   0   6        5.13       19.72     13.27 o 
  18   0   6     1862.55     2022.70     32.77 o 
  20   0   6      267.61      285.08     25.32 o 
  22   0   6     2535.21     2372.31     90.16 o 
  24   0   6       71.38       73.08     31.34 o 
 -27   1   6        0.98        5.18     21.34 o 
 -25   1   6       41.47       49.11     15.19 o 
 -23   1   6        0.32       -6.72     13.08 o 
 -21   1   6        0.04      -14.59     19.54 o 
 -19   1   6     1836.84     1738.39     25.78 o 
 -17   1   6     1949.27     1913.56     24.31 o 
 -15   1   6     2543.50     2369.33     20.34 o 
 -13   1   6     1568.95     1694.57     11.24 o 
 -11   1   6     5517.24     6027.11     21.33 o 
  -9   1   6    15554.14    15838.46     54.51 o 
  -7   1   6     4385.03     4181.97     26.30 o 
  -5   1   6    11158.28    10420.51     74.61 o 
  -3   1   6        9.95       11.07      1.84 o 
  -1   1   6    19238.00    17675.23     56.11 o 
   1   1   6     2877.64     2525.11     11.72 o 
   3   1   6    11486.60    11451.88     46.94 o 
   5   1   6     2342.01     2805.02     11.25 o 
   7   1   6     1790.08     2118.94     15.62 o 
   9   1   6     1391.77     1450.91     11.85 o 
  11   1   6     2075.20     2192.42     26.92 o 
  13   1   6     1915.83     2051.45     26.40 o 
  15   1   6      233.53      230.42     10.52 o 
  17   1   6     1697.17     1576.35     19.62 o 
  19   1   6     2061.15     2054.28     25.08 o 
  21   1   6      378.51      391.77     13.43 o 
  23   1   6       11.81       27.02     10.83 o 
  25   1   6      285.80      254.06     13.13 o 
 -28   2   6       17.47        8.56     16.92 o 
 -26   2   6        7.72        4.79     16.80 o 
 -24   2   6       13.83       15.49     15.19 o 
 -22   2   6        1.02       -4.55     14.04 o 
 -20   2   6       27.53       41.76     11.33 o 
 -18   2   6     5457.07     5242.95     42.42 o 
 -16   2   6     1789.28     1935.82     25.66 o 
 -14   2   6     2602.32     2641.25     29.06 o 
 -12   2   6      526.86      476.67     35.27 o 
 -10   2   6     8719.97     9168.75     58.90 o 
  -8   2   6     7330.76     7698.77     57.28 o 
  -6   2   6       40.37       90.55      3.05 o 
  -4   2   6      942.05     1164.72     10.24 o 
  -2   2   6     2609.82     3118.92     25.46 o 
   0   2   6     1951.28     2324.57     24.21 o 
   2   2   6     4306.49     4194.05     28.78 o 
   4   2   6     3917.75     4018.20     27.36 o 
   6   2   6     4918.87     4710.50     14.82 o 
   8   2   6     1109.43     1327.10     20.87 o 
  10   2   6      437.81      511.91      9.82 o 
  12   2   6      712.89      801.92     13.98 o 
  14   2   6        0.86       12.91     10.04 o 
  16   2   6      623.44      665.54     29.54 o 
  18   2   6      763.41      802.34     15.42 o 
  20   2   6        5.66       -2.47      9.90 o 
  22   2   6       22.43       10.75     10.95 o 
  24   2   6       24.44       21.90     11.20 o 
 -27   3   6        3.18       20.96     17.43 o 
 -25   3   6      530.88      559.04     22.83 o 
 -23   3   6      785.23      760.32     16.18 o 
 -21   3   6     1523.35     1515.84     22.76 o 
 -19   3   6       56.18       83.86     12.20 o 
 -17   3   6      780.44      709.11     13.69 o 
 -15   3   6     1467.81     1435.55     18.29 o 
 -13   3   6     3664.37     3881.67     25.00 o 
 -11   3   6     5961.18     5991.01     47.90 o 
  -9   3   6       23.43       37.10      3.27 o 
  -7   3   6       29.21       24.84      5.52 o 
  -5   3   6      306.78      299.11      4.58 o 
  -3   3   6     5226.30     5502.55     19.93 o 
  -1   3   6     6038.60     5994.33     27.04 o 
   1   3   6     1964.86     2120.04     19.63 o 
   3   3   6      173.56      249.12      3.73 o 
   5   3   6     1937.94     1992.68     13.77 o 
   7   3   6     2445.01     2350.06     24.62 o 
   9   3   6      205.57      203.82      6.07 o 
  11   3   6     3304.59     3353.27     24.63 o 
  13   3   6     1754.20     1812.86     28.16 o 
  15   3   6       35.16       38.27      9.72 o 
  17   3   6       66.33       59.19     11.22 o 
  19   3   6      562.64      616.11     21.40 o 
  21   3   6      141.82      167.08     14.39 o 
  23   3   6      177.02      176.50     14.46 o 
 -26   4   6       10.11      -17.42     17.59 o 
 -24   4   6      253.85      239.44     15.46 o 
 -22   4   6      150.38      165.99     14.09 o 
 -20   4   6      368.42      359.47     15.67 o 
 -18   4   6     3091.86     3215.00     29.40 o 
 -16   4   6     1146.43     1177.68     15.19 o 
 -14   4   6      700.69      733.85     11.84 o 
 -12   4   6      144.84      175.95      6.80 o 
 -10   4   6     1377.80     1327.25     11.43 o 
  -8   4   6     1860.29     1954.18     19.02 o 
  -6   4   6      408.02      450.53      9.60 o 
  -4   4   6       76.01       78.04      4.25 o 
  -2   4   6      195.94      269.09     12.63 o 
   0   4   6     1500.90     1430.35     10.84 o 
   2   4   6     4878.22     4826.84     26.38 o 
   4   4   6      867.15      923.32     10.98 o 
   6   4   6      469.75      466.18     11.55 o 
   8   4   6        1.26       -5.66      5.69 o 
  10   4   6        7.24        9.09      9.79 o 
  12   4   6      948.02      980.27     17.06 o 
  14   4   6      165.09      159.16     11.76 o 
  16   4   6        9.44       -9.40     14.09 o 
  18   4   6       36.94       35.82     16.75 o 
  20   4   6       44.15       33.18     16.00 o 
  22   4   6        0.12       -8.49     16.65 o 
 -23   5   6       19.01       13.25     12.15 o 
 -21   5   6      251.49      230.19     14.01 o 
 -19   5   6      437.17      454.20     33.01 o 
 -17   5   6      922.71      943.19     30.12 o 
 -15   5   6     1183.53     1164.90     24.06 o 
 -13   5   6     3091.61     2945.17     40.28 o 
 -11   5   6     1422.23     1329.50     23.61 o 
  -9   5   6      118.13      140.52      7.14 o 
  -7   5   6       24.93       33.40      6.53 o 
  -5   5   6       21.32       33.02      5.64 o 
  -3   5   6      328.71      265.84      6.68 o 
  -1   5   6     5155.32     5261.93     26.26 o 
   1   5   6      521.11      522.58     12.22 o 
   3   5   6      902.88      908.63     15.25 o 
   5   5   6     1100.64     1037.96     15.19 o 
   7   5   6      492.64      486.96     13.79 o 
   9   5   6      832.87      831.92     20.38 o 
  11   5   6      385.87      398.74     17.28 o 
  13   5   6      613.08      562.68     20.22 o 
  15   5   6      354.00      352.13     22.07 o 
  17   5   6        0.00        6.56     15.74 o 
  19   5   6      335.35      325.79     21.60 o 
  21   5   6      152.47      122.58     34.79 o 
 -22   6   6       10.36       18.64     14.27 o 
 -20   6   6      677.26      648.05     17.98 o 
 -18   6   6       47.56       36.33     10.42 o 
 -16   6   6      307.74      299.65     17.39 o 
 -14   6   6       15.53       12.03      8.76 o 
 -12   6   6      182.88      188.97     10.09 o 
 -10   6   6     1157.32     1274.09     45.72 o 
  -8   6   6      272.87      286.49      9.31 o 
  -6   6   6      979.74      904.37     12.68 o 
  -4   6   6     1829.97     1763.84     22.71 o 
  -2   6   6      300.93      306.34      9.85 o 
   0   6   6     1215.33     1305.30     30.43 o 
   2   6   6       29.98       29.55      8.95 o 
   4   6   6     1287.85     1238.62     22.39 o 
   6   6   6      618.58      614.90     20.91 o 
   8   6   6       34.38       33.59     13.12 o 
  10   6   6      155.75      205.44     16.93 o 
  12   6   6     1420.56     1317.37     41.42 o 
  14   6   6        5.08       10.50     14.60 o 
  16   6   6        6.42       11.59     17.07 o 
  18   6   6       14.06       26.36     16.55 o 
 -19   7   6        1.17       -0.69     13.90 o 
 -17   7   6       13.54       16.40     10.19 o 
 -15   7   6      376.22      373.04     24.75 o 
 -13   7   6      989.93      909.73     21.78 o 
 -11   7   6       70.29       94.76     10.84 o 
  -9   7   6      125.82      117.20     14.29 o 
  -7   7   6      543.11      564.78     55.34 o 
  -5   7   6      495.56      576.67     18.05 o 
  -3   7   6      202.64      206.61     10.42 o 
  -1   7   6     4925.37     4803.61     34.32 o 
   1   7   6     1542.59     1628.17     26.55 o 
   3   7   6        0.02        6.77     10.56 o 
   5   7   6      198.68      200.07     11.97 o 
   7   7   6      331.96      309.13     16.43 o 
   9   7   6      981.53      915.45     35.80 o 
  11   7   6       65.17       75.24     15.88 o 
  13   7   6        1.73       -6.60     16.45 o 
  15   7   6       46.38       14.33     15.13 o 
 -16   8   6      930.54      990.51     27.34 o 
 -14   8   6      541.58      604.29     47.46 o 
 -12   8   6       58.31       58.37     14.58 o 
 -10   8   6      145.38      118.45     20.04 o 
  -8   8   6      596.41      575.74     40.70 o 
  -6   8   6      223.72      221.48     39.13 o 
  -4   8   6       79.25       61.10     11.85 o 
  -2   8   6      149.24      173.02     13.80 o 
   0   8   6      196.26      212.62     11.47 o 
   2   8   6       26.37       48.41     12.39 o 
   4   8   6     1146.94     1056.12     25.34 o 
   6   8   6      204.78      165.08     16.75 o 
   8   8   6      850.02      912.15     25.21 o 
  10   8   6     1432.35     1358.81     65.85 o 
  12   8   6      249.21      289.93     19.60 o 
 -11   9   6        0.06       27.21     16.21 o 
  -9   9   6      253.96      365.29     71.41 o 
  -7   9   6     1321.14     1551.36     59.97 o 
  -5   9   6     1938.49     2312.26     37.40 o 
  -3   9   6      410.59      495.03     47.71 o 
  -1   9   6      375.86      392.18     33.76 o 
   1   9   6     1052.96     1146.15     22.57 o 
   3   9   6      626.54      660.13     19.96 o 
   5   9   6      603.21      626.39     23.83 o 
   7   9   6       39.97       25.92     17.05 o 
 -27   1   7        1.40        2.18     14.30 o 
 -25   1   7        6.84       -5.96     13.69 o 
 -23   1   7        2.04       -4.90     13.55 o 
 -21   1   7        0.97       -2.05     12.15 o 
 -19   1   7      296.84      225.04     13.90 o 
 -17   1   7       12.63       15.19      8.78 o 
 -15   1   7      477.30      481.34     15.11 o 
 -13   1   7     5298.77     5208.70     27.83 o 
 -11   1   7     4735.68     5040.88     28.91 o 
  -9   1   7     3527.28     3708.74     13.06 o 
  -7   1   7     1136.35     1227.70      8.54 o 
  -5   1   7     4621.80     5072.84     29.02 o 
  -3   1   7     5304.18     5381.33     17.69 o 
  -1   1   7     3390.96     3508.45     22.68 o 
   1   1   7     5802.43     6122.57     28.88 o 
   3   1   7     3944.34     3858.67     13.95 o 
   5   1   7     5165.48     5448.94     15.82 o 
   7   1   7       60.67       61.07      3.58 o 
   9   1   7      461.26      451.52     10.00 o 
  11   1   7     1006.14      992.53     14.94 o 
  13   1   7      442.46      401.87     15.21 o 
  15   1   7      271.29      252.32     10.77 o 
  17   1   7      334.35      301.10     12.49 o 
  19   1   7      150.89      135.47     11.13 o 
  21   1   7      648.02      603.95     14.74 o 
  23   1   7      201.71      188.90     13.00 o 
 -26   2   7      710.22      738.30     23.41 o 
 -24   2   7      114.46      128.61     18.00 o 
 -22   2   7       82.38       68.56     11.56 o 
 -20   2   7     1081.76     1096.08     16.35 o 
 -18   2   7     2799.47     2811.70     30.34 o 
 -16   2   7      429.06      427.64      9.74 o 
 -14   2   7     1114.48     1000.89     11.05 o 
 -12   2   7     3542.52     3622.68     21.29 o 
 -10   2   7     2649.20     2836.99     12.94 o 
  -8   2   7      400.91      414.22      4.36 o 
  -6   2   7     1117.12     1024.06      9.79 o 
  -4   2   7     1866.79     1765.82      7.78 o 
  -2   2   7        7.19        6.42      2.88 o 
   0   2   7     7708.12     7987.86     36.71 o 
   2   2   7       24.90       19.13      2.56 o 
   4   2   7      606.32      593.11      9.26 o 
   6   2   7     7310.23     7455.78     52.79 o 
   8   2   7      929.08      839.61      9.78 o 
  10   2   7      399.20      442.41     15.97 o 
  12   2   7     3613.79     3860.67     47.54 o 
  14   2   7     1397.33     1499.64     19.23 o 
  16   2   7      517.86      501.67     14.60 o 
  18   2   7      503.98      488.57     17.02 o 
  20   2   7        1.78       -9.49     13.60 o 
  22   2   7      143.78      154.22     15.70 o 
  24   2   7       10.63       11.11     12.76 o 
 -27   3   7       44.94       61.48     18.11 o 
 -25   3   7      356.07      288.98     14.37 o 
 -23   3   7      726.12      744.48     18.33 o 
 -21   3   7      301.74      374.32     12.56 o 
 -19   3   7     4685.66     4482.48     36.60 o 
 -17   3   7     6404.23     6616.05     36.97 o 
 -15   3   7     4167.01     4100.83     24.33 o 
 -13   3   7      882.05      863.49      9.69 o 
 -11   3   7     4359.74     4315.13     18.06 o 
  -9   3   7     3375.18     3276.67     25.86 o 
  -7   3   7     1334.55     1435.69     12.55 o 
  -5   3   7     4934.81     4920.56     22.34 o 
  -3   3   7       77.42       32.56      3.17 o 
  -1   3   7      156.33      201.58      5.86 o 
   1   3   7     1151.90     1279.43     14.47 o 
   3   3   7     6797.28     7005.70     29.70 o 
   5   3   7     1950.07     2089.46     20.75 o 
   7   3   7       32.27       56.25      6.35 o 
   9   3   7     6731.80     6515.23     52.78 o 
  11   3   7     1155.99     1218.91     18.10 o 
  13   3   7      807.14      809.12     21.23 o 
  15   3   7     2190.71     2110.78     30.54 o 
  17   3   7     1967.48     2024.18     61.77 o 
  19   3   7      430.33      455.41     20.48 o 
  21   3   7       59.40       39.08     13.30 o 
  23   3   7       21.25       16.29     13.45 o 
 -26   4   7       60.00       66.90     17.06 o 
 -24   4   7       31.64       24.14     12.98 o 
 -22   4   7      458.29      428.46     15.69 o 
 -20   4   7      331.36      354.22     15.30 o 
 -18   4   7      846.63      890.60     17.86 o 
 -16   4   7     1207.52     1296.89     24.14 o 
 -14   4   7     1162.98     1234.73     65.24 o 
 -12   4   7     1326.89     1425.28     13.37 o 
 -10   4   7     1130.99     1026.00     11.91 o 
  -8   4   7     1037.83     1099.87     11.41 o 
  -6   4   7        4.01       11.05      4.00 o 
  -4   4   7     1638.07     1849.35     19.44 o 
  -2   4   7    14715.48    14261.48     54.66 o 
   0   4   7    17684.18    16506.60     97.21 o 
   2   4   7     6060.49     5602.96     28.75 o 
   4   4   7       27.12       21.33      6.92 o 
   6   4   7      427.75      426.13     10.47 o 
   8   4   7       90.56       95.10      7.46 o 
  10   4   7       19.08       17.97      9.97 o 
  12   4   7     1277.38     1220.45     21.09 o 
  14   4   7        9.83        0.11     10.74 o 
  16   4   7        7.16        2.86     12.21 o 
  18   4   7      117.36      119.12     42.35 o 
  20   4   7       12.37       12.16     14.30 o 
  22   4   7        0.26      -17.86     17.86 o 
 -23   5   7        2.35      -16.87     16.87 o 
 -21   5   7        3.20      -12.99     16.99 o 
 -19   5   7     1078.37     1101.01     50.00 o 
 -17   5   7     2111.80     2004.93     31.42 o 
 -15   5   7     2490.98     2390.12     37.87 o 
 -13   5   7      521.37      473.69     11.57 o 
 -11   5   7      280.10      298.50      8.45 o 
  -9   5   7      744.08      714.65     11.33 o 
  -7   5   7       66.07       75.18      8.22 o 
  -5   5   7     1536.94     1604.84     17.80 o 
  -3   5   7     1542.87     1471.65     17.26 o 
  -1   5   7       38.90       41.12      6.87 o 
   1   5   7        1.90        1.20      6.78 o 
   3   5   7        1.61       -1.97      7.57 o 
   5   5   7       13.03       12.94      7.87 o 
   7   5   7      113.32      119.70     11.16 o 
   9   5   7     2366.44     2274.38    103.75 o 
  11   5   7      339.17      330.40     17.49 o 
  13   5   7      121.67      105.68     15.92 o 
  15   5   7     1980.67     2049.43     76.11 o 
  17   5   7     1829.70     1927.24     33.51 o 
  19   5   7      948.98      968.94     26.49 o 
 -22   6   7      296.89      290.01     16.39 o 
 -20   6   7      513.38      573.86     17.81 o 
 -18   6   7     1039.60     1082.55     47.79 o 
 -16   6   7       14.97       -2.66      9.19 o 
 -14   6   7        2.48        7.42      8.96 o 
 -12   6   7       58.50       35.31     12.91 o 
 -10   6   7        1.78        1.44      8.54 o 
  -8   6   7       10.68       16.03      9.24 o 
  -6   6   7     1604.62     1537.77     19.80 o 
  -4   6   7      220.94      153.74      8.94 o 
  -2   6   7      565.30      556.55     18.24 o 
   0   6   7     1645.26     1638.68     20.08 o 
   2   6   7     3165.92     2972.87     39.17 o 
   4   6   7        7.20       15.96      9.11 o 
   6   6   7      126.84      110.36     10.22 o 
   8   6   7      753.93      746.02     33.14 o 
  10   6   7      419.00      388.52     41.55 o 
  12   6   7      107.63       86.47     15.21 o 
  14   6   7       36.89       49.46     18.70 o 
  16   6   7      336.68      305.42     18.50 o 
  18   6   7     1094.98     1058.83     28.05 o 
 -19   7   7        7.79       27.25     19.16 o 
 -17   7   7       15.62        0.77     12.40 o 
 -15   7   7      384.53      374.04     21.96 o 
 -13   7   7      467.99      483.89     19.23 o 
 -11   7   7     1003.38     1134.63     24.56 o 
  -9   7   7      204.73      242.18     16.59 o 
  -7   7   7      261.33      255.08     12.43 o 
  -5   7   7        0.14        5.05      8.65 o 
  -3   7   7     1296.26     1378.28     26.14 o 
  -1   7   7      930.22     1012.43     25.42 o 
   1   7   7     4140.87     4090.75     39.46 o 
   3   7   7     1985.79     1937.63     30.46 o 
   5   7   7      308.09      299.40     13.61 o 
   7   7   7      443.33      424.71     18.42 o 
   9   7   7      548.73      592.43     21.76 o 
  11   7   7       94.12       99.80     16.26 o 
  13   7   7       14.32       -2.14     27.36 o 
  15   7   7      106.28       98.85     18.21 o 
 -16   8   7      144.69      158.92     16.72 o 
 -14   8   7        6.73       20.68     15.88 o 
 -12   8   7      142.49      152.61     15.90 o 
 -10   8   7        1.16       -0.72     14.48 o 
  -8   8   7      201.82      205.80     18.07 o 
  -6   8   7        0.51        2.18     11.46 o 
  -4   8   7       25.11       26.66      9.56 o 
  -2   8   7       32.79       24.21      9.22 o 
   0   8   7      107.04      132.11     10.95 o 
   2   8   7      142.87      103.44     12.78 o 
   4   8   7      145.13      102.92     12.68 o 
   6   8   7      366.78      330.55     19.12 o 
   8   8   7      464.73      459.09     21.94 o 
  10   8   7       33.51       25.78     17.62 o 
  12   8   7        0.05        6.92     17.02 o 
  -9   9   7       62.36      120.28     30.77 o 
  -7   9   7      543.75      711.22     34.07 o 
  -5   9   7       13.03       41.68     18.63 o 
  -3   9   7      279.09      277.19     17.32 o 
  -1   9   7       25.95       64.74     15.06 o 
   1   9   7       25.92       36.70     11.94 o 
   3   9   7        9.55       33.35     14.53 o 
   5   9   7      115.41      155.09     20.04 o 
 -28   0   8      446.69      516.43     32.99 o 
 -26   0   8        1.52        9.20     20.72 o 
 -24   0   8     1263.73     1288.28     34.74 o 
 -22   0   8     2741.41     2730.54     69.24 o 
 -20   0   8     2137.68     1880.22     27.49 o 
 -18   0   8       57.86       48.23     12.25 o 
 -16   0   8      266.69      255.82     11.78 o 
 -14   0   8       95.41       64.42      6.40 o 
 -12   0   8      903.00      825.37     13.54 o 
 -10   0   8     1090.94      729.59     10.00 o 
  -8   0   8     4470.34     4441.76     17.59 o 
  -6   0   8     3707.79     4390.25     19.13 o 
  -4   0   8     1055.39     1606.02     12.52 o 
  -2   0   8     3112.93     4030.97     19.33 o 
   0   0   8     6602.86     8493.30     54.98 o 
   2   0   8      688.64      710.99     15.63 o 
   4   0   8     1058.88     1290.65     12.84 o 
   6   0   8      508.53      563.39     18.01 o 
   8   0   8        0.66        8.42      5.29 o 
  10   0   8       29.29       35.38      6.78 o 
  12   0   8     6162.84     6025.72     41.14 o 
  14   0   8     4239.39     4301.30     89.86 o 
  16   0   8     1030.35     1104.19     23.21 o 
  18   0   8      388.92      460.10     18.27 o 
  20   0   8       32.71       17.39     14.94 o 
  22   0   8       60.52       73.09     15.57 o 
 -27   1   8      659.56      697.28     22.02 o 
 -25   1   8        1.29       15.23     11.57 o 
 -23   1   8      314.54      239.91     14.95 o 
 -21   1   8      720.87      657.90     16.17 o 
 -19   1   8       93.17      108.61     15.71 o 
 -17   1   8     2081.64     1750.86     41.55 o 
 -15   1   8     2455.71     2444.62     17.04 o 
 -13   1   8     1019.24     1137.27     13.93 o 
 -11   1   8       10.13       10.28      3.39 o 
  -9   1   8     4666.25     5002.28     32.54 o 
  -7   1   8      835.05     1028.11      6.63 o 
  -5   1   8      218.81      210.04      3.50 o 
  -3   1   8     4567.91     4791.51     28.40 o 
  -1   1   8    21718.40    21039.15     61.40 o 
   1   1   8    21801.87    21331.52     95.53 o 
   3   1   8     2746.09     2743.30     14.54 o 
   5   1   8     9101.82     9270.76     31.46 o 
   7   1   8     6372.84     6584.86     26.93 o 
   9   1   8     1269.38     1349.79     12.75 o 
  11   1   8     2447.92     2290.11     41.56 o 
  13   1   8     3060.06     3461.23     27.57 o 
  15   1   8      286.22      281.75     13.39 o 
  17   1   8      145.67      129.01     12.62 o 
  19   1   8      129.01       92.05     12.49 o 
  21   1   8       18.06       17.39     13.27 o 
  23   1   8      131.89      115.17     15.51 o 
 -26   2   8       25.17       48.76     19.41 o 
 -24   2   8      159.90      145.21     17.08 o 
 -22   2   8      345.66      334.95     13.93 o 
 -20   2   8        3.74        5.37      8.98 o 
 -18   2   8     1282.09     1328.93     16.58 o 
 -16   2   8      244.68      224.77      7.39 o 
 -14   2   8      307.27      300.51      6.87 o 
 -12   2   8     1513.40     1568.32     10.50 o 
 -10   2   8      260.10      263.21      5.19 o 
  -8   2   8       44.03       63.90      2.96 o 
  -6   2   8     9385.12     9395.98     47.83 o 
  -4   2   8    16612.73    16121.84    117.74 o 
  -2   2   8     7242.91     6784.58     45.12 o 
   0   2   8      916.29     1129.07      8.45 o 
   2   2   8     7024.98     7299.20     59.94 o 
   4   2   8     1273.71     1259.76     10.53 o 
   6   2   8       92.82       87.50      5.21 o 
   8   2   8       60.10       58.98      8.03 o 
  10   2   8      341.37      343.53     16.31 o 
  12   2   8      713.24      698.37     20.74 o 
  14   2   8       27.16       19.33     15.17 o 
  16   2   8      376.08      427.90     26.37 o 
  18   2   8        7.79       11.75     11.60 o 
  20   2   8       35.13       30.08     13.89 o 
  22   2   8      281.77      320.96     30.54 o 
 -25   3   8       24.15       10.35     11.62 o 
 -23   3   8      101.37      120.97     10.55 o 
 -21   3   8     2114.31     2111.52     48.24 o 
 -19   3   8     2418.11     2433.53     41.72 o 
 -17   3   8      889.88      900.62     21.33 o 
 -15   3   8       38.43       30.96      6.50 o 
 -13   3   8      824.44      857.93     11.35 o 
 -11   3   8     4749.64     4604.12     23.65 o 
  -9   3   8      324.80      274.19      6.30 o 
  -7   3   8     3594.78     3696.17     22.22 o 
  -5   3   8     1518.07     1437.07     13.52 o 
  -3   3   8      309.59      395.51      7.74 o 
  -1   3   8      295.10      409.99      9.42 o 
   1   3   8       80.07       64.22      4.38 o 
   3   3   8      614.43      597.74      9.43 o 
   5   3   8     1241.86     1216.52     10.88 o 
   7   3   8      104.48       92.74      6.85 o 
   9   3   8      118.64      142.13     10.40 o 
  11   3   8     5929.27     5632.29     34.50 o 
  13   3   8     1089.29     1162.41     24.56 o 
  15   3   8      979.84     1019.11     54.81 o 
  17   3   8       36.08       28.78     19.06 o 
  19   3   8       42.99        6.64     18.28 o 
  21   3   8       25.35       24.54     14.36 o 
 -24   4   8      200.05      173.05     17.63 o 
 -22   4   8       76.20       60.21     15.97 o 
 -20   4   8      254.00      210.49     13.41 o 
 -18   4   8      208.04      189.95     10.57 o 
 -16   4   8      178.95      206.91      9.05 o 
 -14   4   8      558.60      554.40     10.21 o 
 -12   4   8     1003.35     1082.85     16.31 o 
 -10   4   8      947.47      991.87     15.10 o 
  -8   4   8      320.43      317.06      7.93 o 
  -6   4   8      227.87      205.43      6.02 o 
  -4   4   8     1360.92     1376.91     22.08 o 
  -2   4   8     2226.18     2139.64     16.52 o 
   0   4   8     1059.28     1242.43     13.77 o 
   2   4   8        0.07       14.83      7.08 o 
   4   4   8      181.90      181.42      8.98 o 
   6   4   8      206.02      198.31      7.93 o 
   8   4   8     2301.49     2425.34     30.03 o 
  10   4   8       10.75        4.88     10.48 o 
  12   4   8      271.72      247.40     12.37 o 
  14   4   8       95.88      105.24     12.17 o 
  16   4   8       68.02       75.86     12.63 o 
  18   4   8       15.33        2.97     12.41 o 
  20   4   8        1.72       -3.61     13.98 o 
 -23   5   8       80.00       61.65     15.99 o 
 -21   5   8       39.04       24.54     12.44 o 
 -19   5   8      241.76      252.37     14.31 o 
 -17   5   8      520.22      587.01     27.07 o 
 -15   5   8      369.07      359.42     13.86 o 
 -13   5   8      131.60      129.25      9.30 o 
 -11   5   8       57.23       41.63      8.45 o 
  -9   5   8     3646.28     3641.41     39.19 o 
  -7   5   8     2256.64     2270.62     18.56 o 
  -5   5   8      210.59      182.32      8.20 o 
  -3   5   8       34.96       33.52      6.88 o 
  -1   5   8       23.39       24.92      6.94 o 
   1   5   8       12.32        5.33      7.19 o 
   3   5   8        9.58        1.54      7.76 o 
   5   5   8        0.86        0.26      9.12 o 
   7   5   8      362.66      351.55     12.64 o 
   9   5   8     1196.24     1165.73     22.61 o 
  11   5   8      418.57      399.00     17.44 o 
  13   5   8       21.27       23.76     14.90 o 
  15   5   8        5.66        9.59     14.98 o 
  17   5   8      220.04      222.44     22.54 o 
  19   5   8      125.66      146.85     15.01 o 
 -22   6   8      108.72      107.36     17.97 o 
 -20   6   8      530.46      529.49     42.18 o 
 -18   6   8      275.01      253.98     14.66 o 
 -16   6   8       93.77      106.16     12.54 o 
 -14   6   8      132.39      112.89     11.79 o 
 -12   6   8      597.67      576.98     27.92 o 
 -10   6   8        8.01        2.57      9.58 o 
  -8   6   8      108.65      113.79     11.08 o 
  -6   6   8     6553.61     6736.27     33.21 o 
  -4   6   8     4200.46     4373.68     44.56 o 
  -2   6   8      487.56      476.54     11.56 o 
   0   6   8      120.07      129.06      9.16 o 
   2   6   8        7.73       11.14      8.17 o 
   4   6   8       79.63       72.35     10.64 o 
   6   6   8       47.03       37.87     10.00 o 
   8   6   8       59.69       48.95     13.50 o 
  10   6   8      459.66      485.65     19.42 o 
  12   6   8      164.70      141.21     16.36 o 
  14   6   8        5.44       -9.09     21.72 o 
  16   6   8        0.67      -11.01     15.50 o 
 -19   7   8      491.10      514.04     26.18 o 
 -17   7   8      204.35      193.55     26.00 o 
 -15   7   8      131.20      140.45     15.98 o 
 -13   7   8      167.32      154.18     14.95 o 
 -11   7   8      107.86      105.83     15.04 o 
  -9   7   8      198.46      190.15     15.08 o 
  -7   7   8        7.74        3.03      8.40 o 
  -5   7   8        0.98       -6.85      8.51 o 
  -3   7   8      301.11      279.90     11.22 o 
  -1   7   8       50.96       65.76      9.36 o 
   1   7   8      557.13      575.13     15.93 o 
   3   7   8      459.28      448.98     15.67 o 
   5   7   8     1319.80     1227.78     20.60 o 
   7   7   8      367.02      313.84     17.67 o 
   9   7   8      407.85      404.63     20.10 o 
  11   7   8      362.55      370.92     19.44 o 
  13   7   8      841.05      833.67     65.92 o 
 -14   8   8       81.17      106.37     17.03 o 
 -12   8   8      520.21      574.45     26.15 o 
 -10   8   8     1151.27     1257.63     63.24 o 
  -8   8   8      717.34      747.39     19.22 o 
  -6   8   8      193.06      185.94     14.21 o 
  -4   8   8      613.98      606.89     14.35 o 
  -2   8   8       17.16       27.66     10.39 o 
   0   8   8      300.56      251.32     12.31 o 
   2   8   8       15.73       12.10     10.32 o 
   4   8   8      184.91      136.74     19.27 o 
   6   8   8        3.34      -16.14     16.14 o 
   8   8   8       51.71       41.67     15.48 o 
  10   8   8       22.71       21.59     21.84 o 
  -7   9   8      126.01      146.25     14.93 o 
  -5   9   8      211.41      284.35     20.83 o 
  -3   9   8      820.44      920.24     23.36 o 
  -1   9   8      600.04      712.35     17.95 o 
   1   9   8     1100.07     1090.75     24.53 o 
   3   9   8        1.33       32.55     11.69 o 
 -27   1   9       76.09      123.33     17.94 o 
 -25   1   9       56.75       57.04     10.06 o 
 -23   1   9       10.03        3.56      8.94 o 
 -21   1   9       54.37       33.71      9.49 o 
 -19   1   9      229.63      227.45     12.10 o 
 -17   1   9       10.52       -2.69      7.40 o 
 -15   1   9      327.51      309.10      7.00 o 
 -13   1   9     1159.81     1187.95      9.13 o 
 -11   1   9      957.49      850.02      9.68 o 
  -9   1   9      949.37     1034.72      8.52 o 
  -7   1   9     1329.44     1444.30      9.48 o 
  -5   1   9     3253.50     3631.39     28.72 o 
  -3   1   9     1625.28     1785.05     14.15 o 
  -1   1   9     2749.03     3218.46     22.20 o 
   1   1   9     4885.10     4964.33     22.52 o 
   3   1   9    13482.48    13585.07     35.77 o 
   5   1   9     1306.42     1355.53      9.08 o 
   7   1   9      501.98      454.76      9.51 o 
   9   1   9     1009.44     1095.62     20.33 o 
  11   1   9      129.58      116.71     10.19 o 
  13   1   9      165.09      123.42     15.12 o 
  15   1   9        7.68        6.04     11.16 o 
  17   1   9        2.96        6.00     12.02 o 
  19   1   9        7.03       -1.09     12.09 o 
  21   1   9        4.40       23.93     19.23 o 
 -26   2   9        1.48        7.15     10.19 o 
 -24   2   9      322.14      278.22     15.54 o 
 -22   2   9     1367.16     1233.20     19.61 o 
 -20   2   9      427.45      494.16     11.36 o 
 -18   2   9      280.57      275.11     10.60 o 
 -16   2   9     3540.28     3418.59     20.05 o 
 -14   2   9     6415.60     6390.68     26.83 o 
 -12   2   9     3679.94     3737.50     15.74 o 
 -10   2   9       48.57       47.98      4.09 o 
  -8   2   9      623.33      567.01      6.40 o 
  -6   2   9     1119.31     1344.05     12.58 o 
  -4   2   9      460.44      495.83      7.02 o 
  -2   2   9      229.57      221.46      5.22 o 
   0   2   9     4520.16     4622.31     32.79 o 
   2   2   9      823.64      827.93      9.96 o 
   4   2   9       30.30       33.48      4.40 o 
   6   2   9     1303.25     1371.81     10.48 o 
   8   2   9      180.94      183.25      7.10 o 
  10   2   9     2083.47     2044.14     21.22 o 
  12   2   9     1158.17     1133.79     31.21 o 
  14   2   9      635.49      672.24     21.66 o 
  16   2   9      715.84      671.98     21.95 o 
  18   2   9      966.23      981.46     21.73 o 
  20   2   9      222.07      250.26     25.46 o 
  22   2   9        4.35      -14.56     14.56 o 
 -25   3   9       27.16        5.75     15.87 o 
 -23   3   9       11.22       -4.89      9.26 o 
 -21   3   9        6.21       -1.08      9.14 o 
 -19   3   9        3.38       26.09      8.51 o 
 -17   3   9      418.34      374.59      9.67 o 
 -15   3   9      275.83      258.04      9.01 o 
 -13   3   9     3398.58     3480.99     61.14 o 
 -11   3   9     8034.20     7670.38     30.36 o 
  -9   3   9     1193.06     1069.69     10.17 o 
  -7   3   9      766.88      784.90     10.88 o 
  -5   3   9    12257.24    11864.16     34.45 o 
  -3   3   9     2818.42     2760.77     17.51 o 
  -1   3   9     1412.41     1509.22     16.91 o 
   1   3   9     4087.49     3889.34     48.99 o 
   3   3   9     3604.52     3482.48     34.85 o 
   5   3   9       54.65       61.18      5.75 o 
   7   3   9        9.47        4.24      6.57 o 
   9   3   9      614.40      609.31     14.32 o 
  11   3   9       66.02       69.03     11.04 o 
  13   3   9      857.18      828.19     18.70 o 
  15   3   9      252.05      228.28     13.97 o 
  17   3   9        0.64      -12.95     16.25 o 
  19   3   9      198.61      153.99     19.31 o 
  21   3   9      174.12      125.49     14.64 o 
 -24   4   9        8.35        0.14     11.75 o 
 -22   4   9      166.94      153.84     20.31 o 
 -20   4   9        9.29       15.77      8.54 o 
 -18   4   9      322.77      302.48     10.87 o 
 -16   4   9     1123.52     1131.20     15.82 o 
 -14   4   9     1343.70     1345.79     15.73 o 
 -12   4   9        3.63        7.78      6.21 o 
 -10   4   9     8301.25     8481.80     42.38 o 
  -8   4   9     4704.33     4657.18     26.84 o 
  -6   4   9     3557.78     3434.18     18.03 o 
  -4   4   9      164.36      162.27     10.88 o 
  -2   4   9     2811.22     2712.67     40.91 o 
   0   4   9     1806.88     1758.05     16.75 o 
   2   4   9     2891.48     2822.40     38.51 o 
   4   4   9     3972.53     3706.49     26.62 o 
   6   4   9     3357.57     3271.90     28.47 o 
   8   4   9       33.09       38.49      9.45 o 
  10   4   9      445.54      356.05     13.29 o 
  12   4   9      858.78      879.48     17.59 o 
  14   4   9      257.51      283.57     13.89 o 
  16   4   9        5.30       -7.86     12.43 o 
  18   4   9      515.33      521.80     18.13 o 
  20   4   9       29.27       10.90     13.15 o 
 -23   5   9      633.85      755.45     24.42 o 
 -21   5   9      102.18      110.25     10.97 o 
 -19   5   9      781.60      850.81     17.97 o 
 -17   5   9      711.29      833.62     30.50 o 
 -15   5   9      607.90      603.82     15.77 o 
 -13   5   9      766.32      753.02     13.72 o 
 -11   5   9     1731.84     1586.18     20.20 o 
  -9   5   9     3174.81     2912.29     32.39 o 
  -7   5   9      352.27      344.73     10.13 o 
  -5   5   9     1392.96     1397.26     20.81 o 
  -3   5   9     2335.98     2103.12     35.58 o 
  -1   5   9       14.51        7.96      8.01 o 
   1   5   9     1627.77     1457.31     16.13 o 
   3   5   9     1822.54     1659.45     21.66 o 
   5   5   9       17.05       11.52      8.50 o 
   7   5   9     1242.62     1248.70     24.81 o 
   9   5   9     1078.77     1077.11     29.65 o 
  11   5   9      200.00      194.92     15.34 o 
  13   5   9       42.70       52.83     14.19 o 
  15   5   9       78.96       87.95     12.96 o 
  17   5   9       13.55       22.15     12.36 o 
 -20   6   9        1.17       18.56     22.81 o 
 -18   6   9      910.12      942.87     30.53 o 
 -16   6   9      509.21      609.77     27.29 o 
 -14   6   9     1358.88     1451.35     67.47 o 
 -12   6   9      235.06      228.45     27.99 o 
 -10   6   9        2.61        1.17      9.89 o 
  -8   6   9        9.26       45.29      8.53 o 
  -6   6   9      183.81      188.52      9.95 o 
  -4   6   9       53.86       63.42      9.11 o 
  -2   6   9      261.07      261.48     15.95 o 
   0   6   9      234.00      188.45     11.42 o 
   2   6   9      219.28      241.53     10.74 o 
   4   6   9     1201.09     1137.79     18.50 o 
   6   6   9      518.35      470.75     14.07 o 
   8   6   9       17.81        5.98     13.56 o 
  10   6   9      594.70      552.07     44.61 o 
  12   6   9      412.07      463.44     65.27 o 
  14   6   9      166.64      163.73     23.43 o 
  16   6   9       43.46       36.66     15.02 o 
 -17   7   9      603.61      590.09     23.56 o 
 -15   7   9        0.21       -1.15     15.64 o 
 -13   7   9      586.47      575.61     53.77 o 
 -11   7   9     1192.45     1152.42     41.95 o 
  -9   7   9      129.21      122.81      9.38 o 
  -7   7   9      173.32      187.37     10.44 o 
  -5   7   9       45.60       43.79      9.15 o 
  -3   7   9      253.69      232.26     11.07 o 
  -1   7   9       85.89       75.22      9.85 o 
   1   7   9      705.56      790.43     28.26 o 
   3   7   9     2671.15     2548.52     27.73 o 
   5   7   9     1891.30     1819.64     24.33 o 
   7   7   9      394.52      378.94     38.68 o 
   9   7   9        6.37       -4.97     14.12 o 
  11   7   9      586.34      601.32     22.40 o 
  13   7   9      230.34      250.28     18.02 o 
 -14   8   9      339.31      292.02     19.02 o 
 -12   8   9      422.96      428.68     43.63 o 
 -10   8   9      478.30      496.52     41.00 o 
  -8   8   9        0.58        9.62     12.49 o 
  -6   8   9      194.14      191.08     11.34 o 
  -4   8   9       49.26       58.28     11.50 o 
  -2   8   9        1.20        0.36     10.72 o 
   0   8   9        1.25        5.50     10.35 o 
   2   8   9      407.85      363.84     13.61 o 
   4   8   9       10.50       -1.32     10.01 o 
   6   8   9       41.52       43.20     15.12 o 
   8   8   9      122.00       93.29     18.88 o 
  -5   9   9       22.57       14.92     13.06 o 
  -3   9   9       34.24       45.53     13.17 o 
  -1   9   9      302.43      356.13     15.53 o 
 -26   0  10      970.47      869.31     26.16 o 
 -24   0  10      411.34      478.55     18.52 o 
 -22   0  10      404.95      364.91     16.48 o 
 -20   0  10     6718.56     6135.27     44.86 o 
 -18   0  10     6550.72     6653.77     80.01 o 
 -16   0  10     4050.42     4077.55     33.24 o 
 -14   0  10      123.32      103.92      7.72 o 
 -12   0  10        5.68        0.46      5.71 o 
 -10   0  10      238.40      236.65      7.37 o 
  -8   0  10      706.99      736.53     13.30 o 
  -6   0  10      635.50      530.68     10.52 o 
  -4   0  10     9122.90     8975.29     35.73 o 
  -2   0  10     2269.80     2519.65     37.13 o 
   0   0  10     1246.92     1451.72     14.58 o 
   2   0  10     1323.73     1037.55     12.93 o 
   4   0  10     2602.29     3008.26     21.25 o 
   6   0  10        6.46        0.68      6.40 o 
   8   0  10      533.88      565.58     11.70 o 
  10   0  10      923.29     1031.10     19.62 o 
  12   0  10     3379.85     3269.35     52.62 o 
  14   0  10       18.39       24.87     23.22 o 
  16   0  10     1132.41     1326.77     41.45 o 
  18   0  10      495.89      490.27     30.25 o 
  20   0  10      409.06      403.13     29.01 o 
 -27   1  10      647.77      806.78     17.10 o 
 -25   1  10       10.98       17.59      9.49 o 
 -23   1  10        5.21       11.02      8.86 o 
 -21   1  10      160.34      161.41     10.08 o 
 -19   1  10      431.07      385.30     12.10 o 
 -17   1  10       46.42       46.41      8.13 o 
 -15   1  10      734.25      672.85     12.11 o 
 -13   1  10       93.98       86.64      5.12 o 
 -11   1  10      499.14      490.70      7.15 o 
  -9   1  10      137.30      121.37      4.44 o 
  -7   1  10      575.89      510.75      5.98 o 
  -5   1  10      942.38      984.48      8.90 o 
  -3   1  10     4100.71     3814.49     35.70 o 
  -1   1  10    11341.77    10761.22     86.52 o 
   1   1  10     3822.67     4051.58     18.82 o 
   3   1  10     1902.64     2149.78     12.91 o 
   5   1  10      770.20      815.43      8.78 o 
   7   1  10      573.35      659.29     11.57 o 
   9   1  10     5665.39     5673.31     38.60 o 
  11   1  10       35.62       36.56     14.49 o 
  13   1  10      568.45      558.32     21.43 o 
  15   1  10       75.26       39.05     17.36 o 
  17   1  10      379.37      406.26     20.96 o 
  19   1  10      601.54      664.86     24.91 o 
  21   1  10       51.53       43.12     17.66 o 
 -26   2  10      330.60      279.92     22.02 o 
 -24   2  10      334.39      366.00     21.22 o 
 -22   2  10       36.90       41.52     10.20 o 
 -20   2  10      809.33      709.24     13.66 o 
 -18   2  10      405.90      519.10     20.00 o 
 -16   2  10      623.74      606.68     11.81 o 
 -14   2  10      558.14      600.36      9.07 o 
 -12   2  10     1003.67     1089.91      9.95 o 
 -10   2  10      361.98      280.31      6.84 o 
  -8   2  10      732.63      726.95      7.65 o 
  -6   2  10       12.60        7.21      4.42 o 
  -4   2  10      407.77      365.88      6.75 o 
  -2   2  10     3731.88     3539.28     36.97 o 
   0   2  10    16964.33    17256.98     52.08 o 
   2   2  10     6173.12     5886.11     39.83 o 
   4   2  10     1014.78     1095.23     11.37 o 
   6   2  10     1573.58     1519.25     14.65 o 
   8   2  10     5172.99     5360.61     27.27 o 
  10   2  10      761.92      819.82     16.01 o 
  12   2  10      973.24      947.67     25.34 o 
  14   2  10      209.25      221.47     18.00 o 
  16   2  10       25.20       13.01     17.23 o 
  18   2  10      101.09      119.72     13.23 o 
  20   2  10        4.02       -8.64     19.19 o 
 -25   3  10       21.59       -6.63     16.99 o 
 -23   3  10       48.59       49.63     10.15 o 
 -21   3  10      241.49      224.13     10.82 o 
 -19   3  10      151.93      142.18      9.42 o 
 -17   3  10      690.93      713.42     11.78 o 
 -15   3  10     4490.77     4349.88     29.22 o 
 -13   3  10     5268.98     5010.38     24.18 o 
 -11   3  10       61.55       72.97      5.89 o 
  -9   3  10      184.33      190.35      7.24 o 
  -7   3  10     9870.78     9163.82     32.55 o 
  -5   3  10     4110.46     4211.64     22.03 o 
  -3   3  10       78.17       96.87      6.24 o 
  -1   3  10      262.65      257.02     10.01 o 
   1   3  10      348.35      397.20      8.25 o 
   3   3  10      842.56      803.28     15.39 o 
   5   3  10        4.74        4.73      6.14 o 
   7   3  10       12.36       -3.01      6.77 o 
   9   3  10       90.19       80.95     10.17 o 
  11   3  10      510.54      480.45     14.55 o 
  13   3  10       37.66       35.97     15.30 o 
  15   3  10       98.20       69.31     16.59 o 
  17   3  10      257.24      277.61     20.39 o 
  19   3  10      383.46      404.44     22.72 o 
 -24   4  10       25.24       10.70     11.25 o 
 -22   4  10       36.71       23.94     10.79 o 
 -20   4  10       91.51       91.56      9.59 o 
 -18   4  10      934.69      907.17     16.62 o 
 -16   4  10        2.21       -3.59      6.51 o 
 -14   4  10      110.49       92.63      6.81 o 
 -12   4  10       20.52       13.85      5.90 o 
 -10   4  10        3.28        1.46      6.56 o 
  -8   4  10      212.43      192.00      8.94 o 
  -6   4  10     1822.01     1822.21     27.83 o 
  -4   4  10       88.99       91.77      8.48 o 
  -2   4  10      917.53      882.32     22.57 o 
   0   4  10     3525.81     3530.48     37.83 o 
   2   4  10      349.02      363.64     10.13 o 
   4   4  10      204.14      171.74      7.84 o 
   6   4  10       83.91       69.69      7.22 o 
   8   4  10      445.63      418.09     12.93 o 
  10   4  10       32.28       24.36     10.01 o 
  12   4  10       52.28       56.57     11.02 o 
  14   4  10       49.07       57.44     12.07 o 
  16   4  10       43.23       36.22     12.27 o 
  18   4  10       57.66       37.48     17.60 o 
 -23   5  10        9.66       16.78     11.91 o 
 -21   5  10       66.97       50.63     10.39 o 
 -19   5  10      190.07      200.53     16.53 o 
 -17   5  10      252.69      256.91     13.34 o 
 -15   5  10      383.48      388.78     12.21 o 
 -13   5  10      112.06      131.03      9.89 o 
 -11   5  10      547.62      532.45     14.28 o 
  -9   5  10     1088.46     1128.63     18.88 o 
  -7   5  10      249.81      249.69     11.38 o 
  -5   5  10      312.04      298.25     10.01 o 
  -3   5  10      699.56      608.93     17.94 o 
  -1   5  10     1368.78     1332.37     41.68 o 
   1   5  10      468.76      435.19     11.57 o 
   3   5  10       10.30        8.77      8.65 o 
   5   5  10       76.63       83.94      8.86 o 
   7   5  10      301.27      292.05     15.58 o 
   9   5  10      308.50      319.69     16.18 o 
  11   5  10        0.21        0.16     12.85 o 
  13   5  10       44.30       27.62     11.17 o 
  15   5  10        2.46       -6.67     12.33 o 
  17   5  10        0.24        8.45     11.32 o 
 -20   6  10       11.65       19.64     13.72 o 
 -18   6  10       44.79       40.77     12.87 o 
 -16   6  10      401.86      387.64     15.13 o 
 -14   6  10      275.95      283.78     16.88 o 
 -12   6  10       14.13       17.62     10.06 o 
 -10   6  10       21.00        6.19     12.12 o 
  -8   6  10        2.93       -2.95     10.33 o 
  -6   6  10      203.34      176.05     10.87 o 
  -4   6  10      338.96      288.71     10.94 o 
  -2   6  10     1509.33     1471.98     45.27 o 
   0   6  10     3058.07     2950.04     27.74 o 
   2   6  10     1383.17     1403.03     20.45 o 
   4   6  10        4.61        1.55      8.81 o 
   6   6  10      191.48      196.13     10.53 o 
   8   6  10       78.03       85.65     13.10 o 
  10   6  10      157.40      178.10     17.15 o 
  12   6  10        5.16       -0.27     13.87 o 
  14   6  10        0.68       -6.89     15.18 o 
 -17   7  10      245.81      224.76     22.73 o 
 -15   7  10      667.43      621.40     22.82 o 
 -13   7  10      709.49      684.47     23.15 o 
 -11   7  10       78.40       71.36     16.24 o 
  -9   7  10     1211.60     1137.44     20.41 o 
  -7   7  10      117.06      106.78     10.00 o 
  -5   7  10       30.18       33.18      9.94 o 
  -3   7  10      260.64      253.22     11.62 o 
  -1   7  10      157.05      127.73     10.65 o 
   1   7  10      129.99      105.12     10.51 o 
   3   7  10        3.05       -0.90      9.10 o 
   5   7  10        9.18        5.56     10.06 o 
   7   7  10        0.61        2.18     11.62 o 
   9   7  10       37.23       41.42     15.31 o 
  11   7  10      200.41      179.15     17.73 o 
 -12   8  10        3.44       -7.63     16.37 o 
 -10   8  10        7.93       -3.24     14.78 o 
  -8   8  10       98.28       88.16     15.38 o 
  -6   8  10      229.80      225.64     13.95 o 
  -4   8  10      576.07      554.30     15.14 o 
  -2   8  10      207.09      189.65     13.01 o 
   0   8  10      459.79      397.97     16.31 o 
   2   8  10      901.85      906.70     20.28 o 
   4   8  10       82.99      117.10     18.78 o 
   6   8  10      192.46      163.31     14.28 o 
 -25   1  11       76.26       53.10     11.30 o 
 -23   1  11       57.28       58.59     11.03 o 
 -21   1  11       75.79       75.00     10.32 o 
 -19   1  11       12.50        1.47     12.99 o 
 -17   1  11        0.03       -9.74      9.74 o 
 -15   1  11       15.84        4.30      6.82 o 
 -13   1  11        0.29        6.62      5.38 o 
 -11   1  11     1051.45     1109.17     16.89 o 
  -9   1  11     3010.11     2973.41     26.68 o 
  -7   1  11     3566.72     3526.29     27.94 o 
  -5   1  11     1756.02     1645.11     21.45 o 
  -3   1  11        1.28        2.01      3.87 o 
  -1   1  11      878.23     1038.90      9.51 o 
   1   1  11      321.15      396.76      7.11 o 
   3   1  11       57.65       61.19      5.45 o 
   5   1  11     2617.54     2708.49     17.31 o 
   7   1  11     2563.88     2638.68     24.59 o 
   9   1  11     2413.37     2493.55     20.12 o 
  11   1  11        3.51       -4.04     14.83 o 
  13   1  11      761.51      793.52     26.70 o 
  15   1  11      396.66      396.37     21.60 o 
  17   1  11       46.43       52.88     18.71 o 
  19   1  11       11.22       21.61     15.82 o 
 -26   2  11       51.20       16.98     11.99 o 
 -24   2  11      209.85      160.67     15.94 o 
 -22   2  11      184.09      206.01     12.94 o 
 -20   2  11      181.88      169.08     10.47 o 
 -18   2  11      436.34      398.54     10.92 o 
 -16   2  11      661.94      603.93     10.62 o 
 -14   2  11      216.76      202.69      7.17 o 
 -12   2  11     1135.03     1154.76     10.54 o 
 -10   2  11     4580.18     4592.10     43.80 o 
  -8   2  11    12498.13    11932.78     81.28 o 
  -6   2  11      200.85      185.59      8.08 o 
  -4   2  11      646.29      720.08     11.15 o 
  -2   2  11     3238.42     3245.60     28.25 o 
   0   2  11     1738.90     1785.37     21.99 o 
   2   2  11      219.78      262.51      7.69 o 
   4   2  11        9.11        8.39      6.05 o 
   6   2  11       93.42       91.31      7.14 o 
   8   2  11     1753.08     1850.59     22.41 o 
  10   2  11        0.16       13.43     10.17 o 
  12   2  11      695.30      854.43     17.21 o 
  14   2  11       10.96       21.81     15.23 o 
  16   2  11      495.04      469.58     22.62 o 
  18   2  11       46.43       24.63     18.87 o 
  20   2  11       62.84       73.86     19.09 o 
 -25   3  11        4.55       -5.72      9.96 o 
 -23   3  11      104.91       74.02      9.47 o 
 -21   3  11       48.25       38.17      8.27 o 
 -19   3  11      117.62      106.09      8.60 o 
 -17   3  11        3.60       -7.17      7.17 o 
 -15   3  11        7.63        6.73      6.62 o 
 -13   3  11       79.40       96.77      6.22 o 
 -11   3  11       97.63      105.52      6.29 o 
  -9   3  11      652.88      602.48     10.13 o 
  -7   3  11      180.71      200.19      8.11 o 
  -5   3  11      194.90      191.27     14.54 o 
  -3   3  11      193.28      195.93      9.85 o 
  -1   3  11     3209.22     3227.21     31.36 o 
   1   3  11     4463.15     4537.68     23.23 o 
   3   3  11      137.01      134.03      8.57 o 
   5   3  11      443.95      405.17     10.93 o 
   7   3  11      511.39      497.18     11.61 o 
   9   3  11      342.20      385.28     13.37 o 
  11   3  11       93.92       60.83     11.49 o 
  13   3  11      652.94      649.82     16.71 o 
  15   3  11      270.22      335.51     19.42 o 
  17   3  11      167.36      176.25     18.76 o 
  19   3  11      205.39      222.81     38.04 o 
 -24   4  11        0.68       -6.96     10.66 o 
 -22   4  11       20.21       11.23     10.65 o 
 -20   4  11       19.71       26.95      8.74 o 
 -18   4  11        0.85        2.75      7.31 o 
 -16   4  11      429.29      369.26     14.98 o 
 -14   4  11      401.37      354.52      8.59 o 
 -12   4  11       65.83       62.79      6.46 o 
 -10   4  11      491.69      487.03     11.30 o 
  -8   4  11     1191.92     1055.70     13.89 o 
  -6   4  11     2998.86     2973.32     31.06 o 
  -4   4  11    12822.91    12362.78     90.43 o 
  -2   4  11     9725.64     9319.79     61.55 o 
   0   4  11     1872.77     1694.20     23.76 o 
   2   4  11     4947.42     4857.92     31.29 o 
   4   4  11     6056.31     5684.18     83.30 o 
   6   4  11     1423.53     1397.28     17.01 o 
   8   4  11        2.69        2.85      8.45 o 
  10   4  11        6.35        6.21     10.67 o 
  12   4  11       84.12       86.53     15.68 o 
  14   4  11       92.65       70.98     19.12 o 
  16   4  11      240.27      185.99     18.92 o 
 -21   5  11      607.93      587.52     21.97 o 
 -19   5  11      990.37     1002.78     63.23 o 
 -17   5  11      739.52      769.43     18.27 o 
 -15   5  11       99.02      122.10     12.69 o 
 -13   5  11     2051.63     2282.67     33.32 o 
 -11   5  11     2558.79     2566.67     31.44 o 
  -9   5  11      963.79      969.89     20.21 o 
  -7   5  11       16.02       19.04      9.73 o 
  -5   5  11       57.90       63.96      8.39 o 
  -3   5  11        0.52       -7.74      7.74 o 
  -1   5  11       55.85       54.91      8.51 o 
   1   5  11     1364.44     1278.16     23.32 o 
   3   5  11      154.95      189.99     10.36 o 
   5   5  11      116.42      125.85      9.45 o 
   7   5  11      141.01      115.08     14.60 o 
   9   5  11       47.13       57.52     12.22 o 
  11   5  11      171.49      149.75     14.30 o 
  13   5  11      657.06      621.83     22.48 o 
  15   5  11      401.77      401.24     28.89 o 
 -20   6  11      281.93      331.77     26.36 o 
 -18   6  11       13.37        0.66     12.13 o 
 -16   6  11       70.90       62.99     14.29 o 
 -14   6  11      281.40      266.57     17.61 o 
 -12   6  11      155.81      147.29     12.38 o 
 -10   6  11      232.14      275.02     13.27 o 
  -8   6  11      463.12      460.01     14.82 o 
  -6   6  11       42.23       16.95     10.96 o 
  -4   6  11      383.53      395.13     12.17 o 
  -2   6  11      770.71      801.53     14.98 o 
   0   6  11     1837.75     1715.63     32.81 o 
   2   6  11        0.23        7.84      9.27 o 
   4   6  11       19.13       18.30      8.95 o 
   6   6  11       91.88       73.59     12.18 o 
   8   6  11       92.22      102.20     13.25 o 
  10   6  11        0.78       -5.41     13.05 o 
  12   6  11       23.18       24.47     20.23 o 
 -15   7  11        0.93      -10.16     15.42 o 
 -13   7  11      132.93      141.94     17.62 o 
 -11   7  11      201.25      177.28     13.59 o 
  -9   7  11      214.95      226.81     15.96 o 
  -7   7  11      993.12     1040.98     20.72 o 
  -5   7  11     1455.47     1446.13     24.97 o 
  -3   7  11      429.96      412.61     13.52 o 
  -1   7  11      107.01       94.51     12.97 o 
   1   7  11        0.66        8.24      9.70 o 
   3   7  11      134.92      116.13     11.92 o 
   5   7  11      163.33      153.94     13.38 o 
   7   7  11      529.15      488.07     16.65 o 
   9   7  11      437.93      395.03     22.71 o 
 -10   8  11       68.03       29.49     15.83 o 
  -8   8  11      199.66      190.07     18.96 o 
  -6   8  11      400.20      329.81     16.36 o 
  -4   8  11       58.41       18.25     10.79 o 
  -2   8  11      127.62       95.73     12.30 o 
   0   8  11      493.79      516.87     19.24 o 
   2   8  11       20.78       32.10     10.95 o 
   4   8  11        2.83       13.24     10.87 o 
 -26   0  12        0.08        0.11     15.79 o 
 -24   0  12       17.26       40.48     18.13 o 
 -22   0  12      137.52       72.36     18.07 o 
 -20   0  12       22.26       -2.13     16.89 o 
 -18   0  12       91.62       35.48     16.62 o 
 -16   0  12     4430.39     4219.13     49.62 o 
 -14   0  12     9747.85     9403.24     51.99 o 
 -12   0  12    12042.43    11832.65    290.41 o 
 -10   0  12      333.22      325.24     14.16 o 
  -8   0  12       62.94       62.58     12.31 o 
  -6   0  12    11203.81    10639.61    128.25 o 
  -4   0  12     1521.52     1524.02     27.21 o 
  -2   0  12        9.00        0.04      5.85 o 
   0   0  12       43.28       40.90      6.61 o 
   2   0  12     1125.24     1357.56     16.20 o 
   4   0  12      796.01      749.66     13.41 o 
   6   0  12      131.75      129.00      8.96 o 
   8   0  12      253.41      236.88     13.57 o 
  10   0  12      693.65      757.60     30.14 o 
  12   0  12       22.09       24.91     21.80 o 
  14   0  12      352.14      334.62     31.97 o 
  16   0  12      265.65      326.83     28.96 o 
  18   0  12      140.32      145.50     28.40 o 
 -25   1  12        9.68       -7.36     14.31 o 
 -23   1  12      664.50      703.42     21.28 o 
 -21   1  12      145.17      189.23     14.75 o 
 -19   1  12        7.92        5.00     12.00 o 
 -17   1  12      146.20      158.48     18.36 o 
 -15   1  12      949.31      979.57     14.02 o 
 -13   1  12       27.15       23.89      8.05 o 
 -11   1  12     1305.48     1337.05     15.42 o 
  -9   1  12      472.65      499.70     10.13 o 
  -7   1  12      239.16      223.79     11.54 o 
  -5   1  12      301.46      341.55     12.54 o 
  -3   1  12      247.66      244.81      8.46 o 
  -1   1  12       50.02       52.01      6.45 o 
   1   1  12      904.49      903.97     10.01 o 
   3   1  12     2903.73     2811.35     16.92 o 
   5   1  12     2779.89     2766.76     22.52 o 
   7   1  12      157.40      222.83      8.28 o 
   9   1  12     1405.64     1450.75     20.21 o 
  11   1  12      141.09      102.96     15.97 o 
  13   1  12     1459.54     1446.58     29.46 o 
  15   1  12      295.46      306.42     21.70 o 
  17   1  12      126.30       93.22     17.90 o 
  19   1  12        4.72       17.30     24.85 o 
 -24   2  12       17.19        2.90     10.81 o 
 -22   2  12        1.55        4.03     10.07 o 
 -20   2  12      105.58      111.44      9.83 o 
 -18   2  12     1471.53     1389.09     19.36 o 
 -16   2  12       94.24       95.05      7.47 o 
 -14   2  12      893.02      912.58     11.86 o 
 -12   2  12     2840.52     2794.40     26.67 o 
 -10   2  12      511.75      517.63     12.06 o 
  -8   2  12      705.13      775.07     24.40 o 
  -6   2  12     9253.09     8845.40     52.60 o 
  -4   2  12     1225.27     1271.54     18.27 o 
  -2   2  12     1968.79     1966.75     17.51 o 
   0   2  12     5431.31     5394.65     27.78 o 
   2   2  12     1756.53     1626.34     29.98 o 
   4   2  12     1212.24     1204.15     13.19 o 
   6   2  12      261.18      263.83      8.59 o 
   8   2  12       13.41       24.92      8.20 o 
  10   2  12      120.19      107.08     11.18 o 
  12   2  12      307.12      302.48     18.16 o 
  14   2  12     1707.82     1717.07     36.07 o 
  16   2  12      185.97      236.58     20.54 o 
  18   2  12       80.76       42.24     17.27 o 
 -23   3  12        0.67       -8.82      8.82 o 
 -21   3  12      154.64      123.34      9.39 o 
 -19   3  12      267.06      285.75     10.91 o 
 -17   3  12      191.57      209.46      8.72 o 
 -15   3  12     1162.93     1182.78     31.06 o 
 -13   3  12     1538.55     1464.20     18.92 o 
 -11   3  12     1202.53     1173.02     21.12 o 
  -9   3  12     5394.21     5184.86     41.85 o 
  -7   3  12       99.12       94.13     10.59 o 
  -5   3  12     1169.54     1161.86     26.83 o 
  -3   3  12     5975.13     6030.01     55.75 o 
  -1   3  12     1739.88     1732.84     28.75 o 
   1   3  12      626.73      587.23     11.71 o 
   3   3  12      232.26      184.62      9.26 o 
   5   3  12       11.40        5.62      7.97 o 
   7   3  12        3.33       -2.69      8.29 o 
   9   3  12      832.34      790.50     19.62 o 
  11   3  12      247.58      246.21     14.05 o 
  13   3  12        2.65       -3.05     10.55 o 
  15   3  12        9.63       11.54     17.21 o 
  17   3  12        0.03       -6.61     16.16 o 
 -22   4  12       46.56       16.34      8.53 o 
 -20   4  12       90.64       73.68      9.08 o 
 -18   4  12        5.51        4.87      7.35 o 
 -16   4  12       88.10       83.62      7.49 o 
 -14   4  12      510.47      481.61      9.70 o 
 -12   4  12      582.84      605.74     14.73 o 
 -10   4  12      450.46      431.61     10.70 o 
  -8   4  12      329.16      309.66     12.20 o 
  -6   4  12        2.90        7.09      8.90 o 
  -4   4  12      544.04      506.21     13.69 o 
  -2   4  12      281.88      339.73     13.21 o 
   0   4  12       18.97       45.34     10.76 o 
   2   4  12      445.45      444.57     15.05 o 
   4   4  12     1269.33     1313.61     19.16 o 
   6   4  12      189.24      224.91     15.39 o 
   8   4  12        0.68        9.68     10.97 o 
  10   4  12      195.10      221.38     13.74 o 
  12   4  12        3.00       -4.01     11.57 o 
  14   4  12      170.83      163.07     14.13 o 
  16   4  12       72.82       91.52     19.23 o 
 -21   5  12       51.41       39.83     17.83 o 
 -19   5  12      285.50      282.21     14.44 o 
 -17   5  12      139.00      163.74     10.80 o 
 -15   5  12        0.01        5.74      9.70 o 
 -13   5  12       37.00       42.05     10.78 o 
 -11   5  12      115.97      126.73     11.72 o 
  -9   5  12       10.46       28.62     11.02 o 
  -7   5  12      417.16      398.36     13.84 o 
  -5   5  12       28.74       42.64     10.41 o 
  -3   5  12      147.39      163.12      9.95 o 
  -1   5  12      372.58      379.59     12.11 o 
   1   5  12      568.55      581.02     13.91 o 
   3   5  12      337.83      239.35     11.95 o 
   5   5  12      180.33      166.10     12.08 o 
   7   5  12        6.52        7.24     13.53 o 
   9   5  12      135.01      114.98     15.34 o 
  11   5  12       22.16       24.03     15.95 o 
  13   5  12        8.36       12.94     12.42 o 
 -18   6  12      464.60      470.50     31.42 o 
 -16   6  12      338.62      313.06     20.02 o 
 -14   6  12        8.88       13.41     10.39 o 
 -12   6  12       60.93       39.48     10.38 o 
 -10   6  12      384.13      396.45     14.40 o 
  -8   6  12      316.01      300.30     13.30 o 
  -6   6  12       68.64       43.10     11.19 o 
  -4   6  12       15.34        8.48      9.35 o 
  -2   6  12      405.21      422.26     12.75 o 
   0   6  12      504.09      434.90     16.68 o 
   2   6  12      680.06      638.36     18.16 o 
   4   6  12      448.12      402.17     12.56 o 
   6   6  12      232.10      217.05     13.29 o 
   8   6  12        3.02        6.10     12.00 o 
  10   6  12       41.46       15.42     27.81 o 
  12   6  12      308.49      268.85     20.83 o 
 -15   7  12       68.07       77.84     18.03 o 
 -13   7  12        4.77      -14.40     17.95 o 
 -11   7  12       80.64       35.15     11.90 o 
  -9   7  12      105.20       66.27     12.47 o 
  -7   7  12      555.61      477.14     15.93 o 
  -5   7  12       55.03       31.86     12.24 o 
  -3   7  12      781.81      745.23     22.82 o 
  -1   7  12      432.10      444.93     18.83 o 
   1   7  12        2.60       14.67     10.61 o 
   3   7  12      520.54      480.92     22.10 o 
   5   7  12      303.59      293.39     19.74 o 
   7   7  12        0.71       -6.20     13.15 o 
  -8   8  12      171.89      144.03     18.21 o 
  -6   8  12      319.42      360.32     16.33 o 
  -4   8  12      304.87      298.50     13.68 o 
  -2   8  12      105.62      101.12     12.44 o 
   0   8  12       72.13       76.80     11.46 o 
 -25   1  13      245.86      255.45     18.04 o 
 -23   1  13      271.56      290.28     16.38 o 
 -21   1  13       78.33       66.84     14.41 o 
 -19   1  13       20.37       37.42     13.63 o 
 -17   1  13       90.48       83.87     10.63 o 
 -15   1  13        6.44        0.14      7.94 o 
 -13   1  13      140.98      162.66      9.53 o 
 -11   1  13      534.64      513.58     12.12 o 
  -9   1  13       29.30       27.44     11.72 o 
  -7   1  13      754.21      687.73     15.66 o 
  -5   1  13      509.84      515.66     16.79 o 
  -3   1  13     2914.19     3014.16     24.80 o 
  -1   1  13     1673.81     1690.43     25.16 o 
   1   1  13      592.10      577.01      8.84 o 
   3   1  13       77.27       70.48      7.23 o 
   5   1  13        5.74        3.54      6.92 o 
   7   1  13       39.44       51.62      7.32 o 
   9   1  13      514.36      547.32     14.95 o 
  11   1  13      280.83      256.74     17.60 o 
  13   1  13      719.77      682.06     24.59 o 
  15   1  13        3.66       15.46     18.37 o 
  17   1  13       90.47       81.32     18.20 o 
 -24   2  13        8.27      -10.89     12.67 o 
 -22   2  13       67.29       48.54     13.62 o 
 -20   2  13      891.17      917.05     22.39 o 
 -18   2  13      748.07      767.65     20.56 o 
 -16   2  13     1008.49     1111.01     18.40 o 
 -14   2  13       17.95       17.41      7.79 o 
 -12   2  13       58.29       55.09      7.22 o 
 -10   2  13      295.94      328.92     18.47 o 
  -8   2  13       20.99       12.88     10.41 o 
  -6   2  13     1108.86     1223.46     26.20 o 
  -4   2  13     3406.19     3606.47     33.75 o 
  -2   2  13     2210.30     2219.68     23.65 o 
   0   2  13       80.04       93.58      7.90 o 
   2   2  13     1668.70     1774.36     32.74 o 
   4   2  13     2701.24     2851.96     22.15 o 
   6   2  13      986.16     1076.41     15.56 o 
   8   2  13      373.67      383.10     13.87 o 
  10   2  13      132.42      180.49     12.55 o 
  12   2  13        6.46        5.94     22.02 o 
  14   2  13       99.51      106.29     18.01 o 
  16   2  13      197.28      218.43     26.15 o 
 -23   3  13        0.01       -7.66     10.68 o 
 -21   3  13       17.89       36.66     10.50 o 
 -19   3  13      108.05      130.95     11.44 o 
 -17   3  13       30.97       25.09      8.76 o 
 -15   3  13      294.44      275.61     10.51 o 
 -13   3  13      426.70      387.60      8.98 o 
 -11   3  13       53.37       50.72      8.05 o 
  -9   3  13      422.62      440.95     12.74 o 
  -7   3  13      252.21      231.26     11.49 o 
  -5   3  13      334.92      296.15     16.88 o 
  -3   3  13       81.85       87.30     11.08 o 
  -1   3  13     1298.61     1280.35     44.79 o 
   1   3  13      646.45      571.94     15.38 o 
   3   3  13       95.16       99.27     10.70 o 
   5   3  13      196.47      169.22     10.11 o 
   7   3  13      209.36      186.77     10.48 o 
   9   3  13      180.81      212.75     15.70 o 
  11   3  13       54.47       63.50     11.75 o 
  13   3  13      255.10      237.65     18.72 o 
  15   3  13        0.03       11.24     16.75 o 
 -22   4  13      576.28      611.35     17.32 o 
 -20   4  13       36.42       32.51      9.60 o 
 -18   4  13       72.62       89.96      8.20 o 
 -16   4  13      959.48     1027.97     21.49 o 
 -14   4  13      685.03      682.03     16.14 o 
 -12   4  13      272.67      223.80     14.53 o 
 -10   4  13        0.84       -5.80      9.16 o 
  -8   4  13       60.66       68.92     14.40 o 
  -6   4  13      178.91      142.30     13.75 o 
  -4   4  13       71.00       50.74     12.96 o 
  -2   4  13      565.54      561.45     14.87 o 
   0   4  13     4563.75     4369.18     40.31 o 
   2   4  13     2068.22     2124.10     40.83 o 
   4   4  13     1406.00     1344.51     24.20 o 
   6   4  13      275.74      267.78     12.91 o 
   8   4  13     2489.58     2610.90     38.90 o 
  10   4  13     1920.63     1994.06     33.26 o 
  12   4  13       39.96       44.46     11.78 o 
  14   4  13        0.02        8.25     12.45 o 
 -19   5  13      778.80      898.52     27.48 o 
 -17   5  13      300.28      301.65     19.31 o 
 -15   5  13      798.93      787.65     18.05 o 
 -13   5  13      972.88      860.26     30.75 o 
 -11   5  13       67.11       58.86     10.89 o 
  -9   5  13     1268.26     1291.94     23.68 o 
  -7   5  13     4593.86     4776.44     62.52 o 
  -5   5  13     2048.98     2073.54     39.93 o 
  -3   5  13        4.14        8.06     22.99 o 
  -1   5  13     2993.74     2838.48     39.00 o 
   1   5  13     1095.11     1083.73     30.90 o 
   3   5  13        6.09        1.59     10.86 o 
   5   5  13       53.01       51.47     10.50 o 
   7   5  13       20.75       19.57     17.52 o 
   9   5  13       13.18        9.96     14.74 o 
  11   5  13      209.85      196.09     23.90 o 
  13   5  13       34.67       24.28     13.65 o 
 -16   6  13     1047.95     1141.24     28.16 o 
 -14   6  13      463.58      500.92     19.92 o 
 -12   6  13      133.11      131.39     12.10 o 
 -10   6  13      917.75      886.60     24.85 o 
  -8   6  13      995.45      972.70     32.20 o 
  -6   6  13        0.83        3.77     11.25 o 
  -4   6  13      144.29      107.45     13.16 o 
  -2   6  13       88.61       72.45     10.25 o 
   0   6  13      301.32      291.96     20.15 o 
   2   6  13        0.92        0.49     11.14 o 
   4   6  13      364.63      303.61     17.28 o 
   6   6  13      199.42      187.84     29.14 o 
   8   6  13        2.46        2.46     15.33 o 
  10   6  13       45.02       43.87     16.28 o 
 -13   7  13      122.06      140.69     16.26 o 
 -11   7  13       50.90       31.19     12.01 o 
  -9   7  13       18.10       -5.29     13.05 o 
  -7   7  13       54.56        4.58     17.82 o 
  -5   7  13       55.79       25.67     13.15 o 
  -3   7  13      293.56      297.71     15.71 o 
  -1   7  13     1039.19      966.86     20.39 o 
   1   7  13      610.05      521.44     15.13 o 
   3   7  13       10.11       25.37     12.73 o 
   5   7  13        4.08        5.71     13.32 o 
 -24   0  14       53.06        6.31     19.15 o 
 -22   0  14       23.74       26.93     20.62 o 
 -20   0  14      204.19      331.15     25.40 o 
 -18   0  14      285.91      280.85     22.32 o 
 -16   0  14        4.77       10.35     11.33 o 
 -14   0  14      538.89      639.19     22.23 o 
 -12   0  14      747.88      734.34     19.35 o 
 -10   0  14     4209.89     4300.65     39.03 o 
  -8   0  14     4652.09     4428.48     57.27 o 
  -6   0  14        2.87       -2.21     12.89 o 
  -4   0  14      431.95      520.97     25.04 o 
  -2   0  14     4035.95     3962.29    103.83 o 
   0   0  14     6307.77     6509.42    124.29 o 
   2   0  14     1917.93     2010.92     34.24 o 
   4   0  14       26.18       34.07      9.41 o 
   6   0  14       48.09       45.17     11.88 o 
   8   0  14       85.21       66.68     12.22 o 
  10   0  14        8.40       14.02     22.13 o 
  12   0  14       20.43       13.73     25.45 o 
  14   0  14      122.78      129.03     25.96 o 
  16   0  14      123.74      128.17     31.18 o 
 -23   1  14       81.31       73.22     18.76 o 
 -21   1  14        7.63       20.35     13.30 o 
 -19   1  14     1225.02     1068.47     23.45 o 
 -17   1  14     2937.89     2898.64     35.06 o 
 -15   1  14      907.37      899.25     15.55 o 
 -13   1  14      216.92      187.54     10.09 o 
 -11   1  14      745.32      669.59     13.36 o 
  -9   1  14     4334.28     4304.21     45.41 o 
  -7   1  14     4197.40     4449.69     40.09 o 
  -5   1  14     4282.20     4241.88     39.47 o 
  -3   1  14     2424.35     2259.38     20.30 o 
  -1   1  14       30.99       30.28      8.75 o 
   1   1  14      186.46      197.81     10.72 o 
   3   1  14      325.43      259.08      9.10 o 
   5   1  14       17.72       24.08      7.87 o 
   7   1  14       30.13       36.55      8.75 o 
   9   1  14       81.24       82.98     10.94 o 
  11   1  14      668.78      723.45     25.49 o 
  13   1  14       74.00       69.14     20.00 o 
  15   1  14      433.37      521.66     41.27 o 
 -22   2  14       71.69       83.63     14.12 o 
 -20   2  14      466.64      546.31     20.10 o 
 -18   2  14      826.50      832.95     21.81 o 
 -16   2  14      125.22       95.51     11.25 o 
 -14   2  14      357.98      350.78     11.71 o 
 -12   2  14      723.47      756.61     13.63 o 
 -10   2  14        4.03       21.35     10.22 o 
  -8   2  14     1207.76     1322.67     19.77 o 
  -6   2  14       41.97       35.77     10.38 o 
  -4   2  14      169.53      159.25     11.93 o 
  -2   2  14     2203.08     2291.02     24.87 o 
   0   2  14     3818.82     3663.38     46.59 o 
   2   2  14        3.05        8.52      7.71 o 
   4   2  14     1433.16     1391.88     16.99 o 
   6   2  14     1984.98     1951.07     28.08 o 
   8   2  14       57.15       65.70     11.90 o 
  10   2  14       80.38       67.22     16.61 o 
  12   2  14       43.59       66.71     17.99 o 
  14   2  14      199.21      229.17     21.24 o 
  16   2  14      445.87      427.77     26.31 o 
 -21   3  14        0.14       -3.42     10.40 o 
 -19   3  14        1.20        5.59     12.87 o 
 -17   3  14       14.10       15.75      9.43 o 
 -15   3  14      272.79      286.32     13.04 o 
 -13   3  14      378.37      400.29     10.38 o 
 -11   3  14      975.71      965.74     15.08 o 
  -9   3  14     3482.84     3532.56     30.30 o 
  -7   3  14      220.24      197.62     11.98 o 
  -5   3  14       11.23        0.55      9.50 o 
  -3   3  14      239.89      202.07     11.74 o 
  -1   3  14      974.18     1069.20     32.06 o 
   1   3  14     1311.91     1256.03     24.44 o 
   3   3  14      947.57     1041.05     22.08 o 
   5   3  14      453.83      412.60     12.17 o 
   7   3  14       33.80       25.21     10.71 o 
   9   3  14       27.65       22.21     11.68 o 
  11   3  14      405.51      423.76     16.50 o 
  13   3  14       34.41       32.14     16.32 o 
  15   3  14       46.53       22.18     20.90 o 
 -20   4  14        9.38       12.52     10.10 o 
 -18   4  14      153.03      186.56     10.72 o 
 -16   4  14        9.33       15.39      9.05 o 
 -14   4  14        0.49        2.41     10.32 o 
 -12   4  14        7.61        0.05      9.56 o 
 -10   4  14       64.35       58.79     13.15 o 
  -8   4  14      304.72      261.61     18.14 o 
  -6   4  14      583.99      544.50     20.54 o 
  -4   4  14       10.95       16.44     13.51 o 
  -2   4  14      458.21      459.82     18.74 o 
   0   4  14       15.79       34.98     13.26 o 
   2   4  14       61.74       66.81     11.66 o 
   4   4  14      131.14      132.22     10.00 o 
   6   4  14       11.11        3.95      9.50 o 
   8   4  14       90.80      112.74     13.36 o 
  10   4  14      225.23      269.25     18.08 o 
  12   4  14      276.33      301.75     17.37 o 
 -19   5  14       29.89       48.24     16.65 o 
 -17   5  14       26.44       40.29     16.53 o 
 -15   5  14       74.35      106.12     16.81 o 
 -13   5  14      290.48      318.69     18.61 o 
 -11   5  14      269.74      262.60     17.84 o 
  -9   5  14        1.66       -2.52     13.37 o 
  -7   5  14        0.08       -3.27     12.97 o 
  -5   5  14       77.59       85.87     15.03 o 
  -3   5  14       30.63       37.65     14.89 o 
  -1   5  14       19.79       23.25     14.65 o 
   1   5  14        8.99       13.02     10.99 o 
   3   5  14       32.90       28.60     12.15 o 
   5   5  14      142.73      122.47     13.28 o 
   7   5  14      606.56      668.55     23.72 o 
   9   5  14        6.20       13.20     14.34 o 
  11   5  14      244.03      223.35     17.98 o 
 -16   6  14      247.39      241.88     14.51 o 
 -14   6  14     1085.10     1155.36     45.12 o 
 -12   6  14     1264.72     1259.99     29.12 o 
 -10   6  14      381.05      373.84     20.04 o 
  -8   6  14       41.15       53.41     16.43 o 
  -6   6  14      173.06      168.73     17.20 o 
  -4   6  14        1.12      -15.91     15.91 o 
  -2   6  14      306.73      270.18     19.06 o 
   0   6  14      216.60      200.09     14.52 o 
   2   6  14       78.53       88.37     14.01 o 
   4   6  14      340.43      335.70     14.69 o 
   6   6  14      400.16      397.47     43.21 o 
   8   6  14      198.55      205.60     51.02 o 
  -9   7  14       61.35       43.00     14.71 o 
  -7   7  14       20.24        9.46     14.60 o 
  -5   7  14      132.42      119.15     16.55 o 
  -3   7  14        6.24       10.31     18.35 o 
  -1   7  14        5.81       -2.23     15.25 o 
   1   7  14       50.56       38.33     12.05 o 
 -23   1  15      304.54      286.87     18.14 o 
 -21   1  15      950.41      955.80     30.71 o 
 -19   1  15      972.61      967.36     25.30 o 
 -17   1  15      141.62      152.66     12.39 o 
 -15   1  15       40.57       42.50      9.20 o 
 -13   1  15      101.47       93.49      9.88 o 
 -11   1  15      184.79      161.68     14.89 o 
  -9   1  15       19.57       54.19     11.49 o 
  -7   1  15       92.22      110.45     11.58 o 
  -5   1  15      991.24     1082.29     28.77 o 
  -3   1  15      400.21      361.11     21.63 o 
  -1   1  15      208.36      198.15     10.56 o 
   1   1  15        8.02       12.64     10.98 o 
   3   1  15      215.91      223.46      9.11 o 
   5   1  15      371.12      341.80      9.98 o 
   7   1  15       21.21       27.11      9.33 o 
   9   1  15       68.35       64.50     12.35 o 
  11   1  15      162.58      189.93     25.30 o 
  13   1  15      362.70      398.10     23.40 o 
 -22   2  15       91.34      126.15     14.65 o 
 -20   2  15      112.05      120.06     34.00 o 
 -18   2  15       39.38       36.38     12.55 o 
 -16   2  15      431.26      441.94     16.08 o 
 -14   2  15      909.72      973.03     24.25 o 
 -12   2  15      589.87      593.86     13.31 o 
 -10   2  15        0.13       -1.57     10.05 o 
  -8   2  15      160.32      211.71     12.95 o 
  -6   2  15     1552.96     1657.31     26.69 o 
  -4   2  15      528.64      551.02     15.13 o 
  -2   2  15      434.15      412.28     17.04 o 
   0   2  15      331.05      374.62     13.97 o 
   2   2  15     1282.01     1177.10     16.76 o 
   4   2  15       35.48       39.51      7.98 o 
   6   2  15      198.96      210.99     10.27 o 
   8   2  15      550.26      512.53     16.50 o 
  10   2  15      703.81      677.95     42.45 o 
  12   2  15       61.48       55.20     16.90 o 
  14   2  15      318.05      276.84     22.28 o 
 -21   3  15       20.13       48.62     13.79 o 
 -19   3  15       31.54       43.46     28.99 o 
 -17   3  15        0.04       -0.71     11.49 o 
 -15   3  15      424.12      455.21     15.45 o 
 -13   3  15      389.17      370.26     11.97 o 
 -11   3  15       48.54       68.12     12.50 o 
  -9   3  15        6.78        4.45     10.54 o 
  -7   3  15      307.38      322.33     13.97 o 
  -5   3  15      110.78      100.60     11.65 o 
  -3   3  15       95.32       84.02     10.73 o 
  -1   3  15       41.83       49.09     11.50 o 
   1   3  15      141.00      143.78     17.93 o 
   3   3  15        5.22       -7.00     10.74 o 
   5   3  15      395.22      403.33     12.34 o 
   7   3  15       96.16       89.70     11.75 o 
   9   3  15        0.02       -3.19     11.30 o 
  11   3  15        2.33       -0.54     16.28 o 
  13   3  15      405.25      440.67     28.94 o 
 -20   4  15      295.75      322.41     43.77 o 
 -18   4  15     1245.67     1283.30     21.92 o 
 -16   4  15      273.10      283.41     11.87 o 
 -14   4  15        3.36       25.30     10.77 o 
 -12   4  15      975.20      965.65     24.02 o 
 -10   4  15     1390.46     1384.54     41.51 o 
  -8   4  15      562.06      578.65     20.86 o 
  -6   4  15      313.47      356.74     17.86 o 
  -4   4  15      471.30      436.34     19.86 o 
  -2   4  15        0.31       12.54     13.12 o 
   0   4  15      437.24      425.25     19.21 o 
   2   4  15      292.10      292.17     13.60 o 
   4   4  15      535.86      478.07     13.47 o 
   6   4  15      351.00      301.31     14.76 o 
   8   4  15        3.39        7.01     11.57 o 
  10   4  15        1.41       13.11     11.35 o 
 -17   5  15      355.00      425.11     22.13 o 
 -15   5  15     2590.04     2791.54    109.79 o 
 -13   5  15     1502.55     1591.79     31.83 o 
 -11   5  15       57.99       51.75     16.16 o 
  -9   5  15       67.62       61.49     16.92 o 
  -7   5  15      486.29      490.83     32.59 o 
  -5   5  15      614.95      658.32     26.63 o 
  -3   5  15     1193.04     1196.10    103.08 o 
  -1   5  15      865.80      922.33     25.74 o 
   1   5  15      293.00      270.80     18.85 o 
   3   5  15      210.79      201.56     14.70 o 
   5   5  15      990.70      917.04     24.73 o 
   7   5  15      216.87      247.08     36.73 o 
   9   5  15      100.49       64.37     16.83 o 
 -12   6  15      211.92      220.84     18.66 o 
 -10   6  15      353.16      373.28     21.32 o 
  -8   6  15        2.93       29.21     18.55 o 
  -6   6  15      667.93      643.78     23.65 o 
  -4   6  15     1274.67     1252.35     29.86 o 
  -2   6  15      238.91      250.54     19.96 o 
   0   6  15      152.12       92.50     17.62 o 
   2   6  15      121.54      116.69     14.07 o 
   4   6  15      164.77      159.86     13.79 o 
 -22   0  16        7.88      -19.41     20.85 o 
 -20   0  16       98.57      104.07     20.45 o 
 -18   0  16      399.06      361.99     27.62 o 
 -16   0  16      659.23      690.48     21.54 o 
 -14   0  16      304.42      336.52     18.23 o 
 -12   0  16       34.24       41.36     20.41 o 
 -10   0  16     3962.76     4092.15     59.27 o 
  -8   0  16     2298.22     2219.05     45.26 o 
  -6   0  16      395.14      377.80     16.40 o 
  -4   0  16        6.77       -3.59     12.26 o 
  -2   0  16        0.01       -3.49     13.27 o 
   0   0  16      630.34      529.40     18.56 o 
   2   0  16       23.20       24.42     20.67 o 
   4   0  16     1718.63     1757.18     34.17 o 
   6   0  16     1548.66     1613.25     28.96 o 
   8   0  16      406.08      421.78     18.90 o 
  10   0  16       48.69       61.21     26.41 o 
  12   0  16      412.96      451.37     36.61 o 
 -21   1  16      124.56       90.22     15.48 o 
 -19   1  16      180.62      256.47     19.92 o 
 -17   1  16      394.92      437.35     15.87 o 
 -15   1  16      542.29      529.40     16.75 o 
 -13   1  16     1331.09     1189.97     35.98 o 
 -11   1  16     1073.10     1014.06     44.67 o 
  -9   1  16       58.25       40.61     13.90 o 
  -7   1  16        4.45       -1.30     10.96 o 
  -5   1  16     1240.10     1175.00     24.34 o 
  -3   1  16      126.62      121.24     11.32 o 
  -1   1  16     1261.91     1282.29     17.53 o 
   1   1  16     2483.18     2366.79     37.12 o 
   3   1  16      452.78      530.73     19.44 o 
   5   1  16        1.42       -7.96     11.02 o 
   7   1  16      552.95      569.36     14.52 o 
   9   1  16      401.66      434.07     20.53 o 
  11   1  16      160.64      183.60     24.87 o 
  13   1  16        6.90       -1.82     16.66 o 
 -20   2  16       67.07       80.21     15.99 o 
 -18   2  16      142.46      133.50     13.74 o 
 -16   2  16     1459.53     1545.50     23.86 o 
 -14   2  16     2003.24     2048.17     25.12 o 
 -12   2  16      833.59      859.03     30.83 o 
 -10   2  16      153.27      163.91     14.87 o 
  -8   2  16       93.25       69.18     11.13 o 
  -6   2  16      267.41      261.93     18.39 o 
  -4   2  16       16.61       26.96     11.24 o 
  -2   2  16       26.01       38.87     10.62 o 
   0   2  16       13.25        3.16     10.24 o 
   2   2  16        5.20        8.87     10.61 o 
   4   2  16      627.54      608.34     16.76 o 
   6   2  16      433.55      435.46     12.68 o 
   8   2  16       48.02       20.68     15.17 o 
  10   2  16      742.84      628.91     23.92 o 
  12   2  16      911.89      942.64     56.68 o 
 -19   3  16      381.77      431.37     65.37 o 
 -17   3  16      113.35      144.92     14.82 o 
 -15   3  16        5.32       -6.99     10.44 o 
 -13   3  16      399.26      397.70     13.08 o 
 -11   3  16      358.72      344.67     14.92 o 
  -9   3  16     1595.62     1733.18     41.66 o 
  -7   3  16       21.26       25.53     11.49 o 
  -5   3  16      436.04      488.40     15.74 o 
  -3   3  16      287.19      265.09     13.94 o 
  -1   3  16        1.34        0.85     11.75 o 
   1   3  16      329.25      328.47     17.86 o 
   3   3  16      477.23      461.99     18.90 o 
   5   3  16      656.90      681.90     15.49 o 
   7   3  16      282.76      260.64     14.77 o 
   9   3  16       97.80       80.51     14.63 o 
  11   3  16      140.88      152.90     20.50 o 
 -18   4  16       46.21       77.96     13.52 o 
 -16   4  16       36.42       30.38     15.32 o 
 -14   4  16       26.67        7.65     10.96 o 
 -12   4  16      241.65      232.68     17.42 o 
 -10   4  16      105.88       98.45     14.89 o 
  -8   4  16       38.45       33.70     15.80 o 
  -6   4  16      106.98      104.15     24.08 o 
  -4   4  16       23.54       15.42     14.24 o 
  -2   4  16       71.10       59.85     14.16 o 
   0   4  16       76.67       44.71     14.30 o 
   2   4  16       72.49       48.36     15.89 o 
   4   4  16       74.35       72.00     11.46 o 
   6   4  16       12.61        4.69     10.66 o 
   8   4  16      160.64      158.73     14.01 o 
 -15   5  16      370.76      376.73     21.71 o 
 -13   5  16       33.78       50.09     16.34 o 
 -11   5  16        0.50       17.76     16.50 o 
  -9   5  16       57.47       90.05     18.38 o 
  -7   5  16      415.44      474.78     21.72 o 
  -5   5  16      614.27      630.00     24.97 o 
  -3   5  16        5.17       14.38     16.64 o 
  -1   5  16      285.44      300.79     20.68 o 
   1   5  16      434.15      438.42     21.86 o 
   3   5  16       93.51       87.32     13.38 o 
   5   5  16       18.97       12.34     21.73 o 
 -10   6  16      302.47      292.30     30.12 o 
  -8   6  16      856.38      930.98     27.37 o 
  -6   6  16      130.04       95.33     17.05 o 
  -4   6  16       24.84       21.16     14.94 o 
  -2   6  16        7.27       18.19     17.26 o 
   0   6  16       46.78       55.48     17.37 o 
 -19   1  17      338.32      382.67     21.21 o 
 -17   1  17     1343.26     1311.31     23.02 o 
 -15   1  17     1296.14     1294.62     22.92 o 
 -13   1  17      514.87      536.68     32.56 o 
 -11   1  17       44.32       35.47     13.87 o 
  -9   1  17      503.93      455.33     15.29 o 
  -7   1  17        6.47        7.54     10.85 o 
  -5   1  17       16.99       12.56     11.27 o 
  -3   1  17        0.15      -11.13     11.13 o 
  -1   1  17      236.16      204.94     13.18 o 
   1   1  17      293.08      330.97     13.84 o 
   3   1  17       74.87       87.16     11.95 o 
   5   1  17       14.19        2.57     14.38 o 
   7   1  17        7.79       21.92     10.70 o 
   9   1  17       75.59       96.38     17.91 o 
 -18   2  17        0.91       -3.27     11.76 o 
 -16   2  17      234.99      227.31     16.64 o 
 -14   2  17      475.09      418.66     20.65 o 
 -12   2  17      275.22      279.64     14.82 o 
 -10   2  17      301.43      328.63     15.12 o 
  -8   2  17       41.73       29.80     11.05 o 
  -6   2  17      255.19      199.07     12.97 o 
  -4   2  17      283.04      280.56     12.98 o 
  -2   2  17      235.61      254.29     14.55 o 
   0   2  17      467.35      526.05     15.89 o 
   2   2  17      380.83      369.12     14.92 o 
   4   2  17      297.00      324.89     14.01 o 
   6   2  17      233.15      188.34     18.44 o 
   8   2  17       10.61       10.69     14.94 o 
  10   2  17      144.48      171.51     27.81 o 
 -17   3  17      114.73       86.64     13.36 o 
 -15   3  17       50.44       28.16     11.28 o 
 -13   3  17       57.20       39.09     11.58 o 
 -11   3  17        9.07       23.51     11.56 o 
  -9   3  17      700.21      723.92     19.27 o 
  -7   3  17       20.48       28.29     10.57 o 
  -5   3  17       73.94       83.43     12.17 o 
  -3   3  17      814.98      798.66     25.82 o 
  -1   3  17      435.73      418.59     15.91 o 
   1   3  17      196.99      179.33     15.86 o 
   3   3  17        2.84       -4.47     13.17 o 
   5   3  17        0.14       -7.29     10.94 o 
   7   3  17        3.38        4.50     12.83 o 
 -16   4  17      518.11      537.15     51.13 o 
 -14   4  17      169.40      176.59     25.94 o 
 -12   4  17      121.66       95.85     17.19 o 
 -10   4  17        0.01        4.35     18.23 o 
  -8   4  17       11.09       14.61     16.22 o 
  -6   4  17      199.60      245.00     22.69 o 
  -4   4  17      559.63      557.34     28.89 o 
  -2   4  17       30.74       22.29     14.57 o 
   0   4  17      312.44      340.33     19.05 o 
   2   4  17      488.99      474.53     20.92 o 
   4   4  17        5.65      -13.71     15.80 o 
   6   4  17       91.31       67.23     16.94 o 
 -11   5  17      652.74      795.04     27.03 o 
  -9   5  17     1987.47     1997.16     35.53 o 
  -7   5  17       99.41      118.49     19.69 o 
  -5   5  17      184.65      224.17     20.34 o 
  -3   5  17     1291.06     1422.62     61.61 o 
  -1   5  17     1115.45     1245.50     43.69 o 
   1   5  17      679.01      720.77     36.75 o 
 -18   0  18        0.27       60.01     26.04 o 
 -16   0  18      183.61      271.98     23.89 o 
 -14   0  18      121.94      121.69     24.10 o 
 -12   0  18        0.45      -14.50     22.57 o 
 -10   0  18      166.49       90.17     22.94 o 
  -8   0  18      246.62      248.16     22.93 o 
  -6   0  18      533.59      579.43     30.36 o 
  -4   0  18     1905.56     1911.89     35.32 o 
  -2   0  18     1556.57     1593.11     53.30 o 
   0   0  18      123.96      146.78     21.83 o 
   2   0  18        2.00       -8.71     19.11 o 
   4   0  18      715.92      706.80     33.48 o 
   6   0  18      347.70      392.54     25.91 o 
   8   0  18       60.29       90.56     21.77 o 
 -17   1  18      285.71      330.68     15.95 o 
 -15   1  18      340.80      424.70     20.61 o 
 -13   1  18     1104.18     1186.33     43.19 o 
 -11   1  18      460.66      461.92     32.39 o 
  -9   1  18        0.05      -11.41     14.18 o 
  -7   1  18       57.89       50.49     11.52 o 
  -5   1  18        3.34       12.09     11.07 o 
  -3   1  18       39.26       36.54     11.38 o 
  -1   1  18      158.40      166.25     12.91 o 
   1   1  18      685.33      673.38     17.48 o 
   3   1  18       51.36       44.48     21.27 o 
   5   1  18      583.20      525.78     22.05 o 
   7   1  18      553.72      560.07     29.77 o 
 -16   2  18        1.90       -4.37     10.04 o 
 -14   2  18       21.19       20.31     14.63 o 
 -12   2  18      328.77      313.57     18.55 o 
 -10   2  18      547.31      603.67     25.71 o 
  -8   2  18      808.02      840.07     24.75 o 
  -6   2  18      183.75      215.61     13.60 o 
  -4   2  18      299.62      291.55     14.71 o 
  -2   2  18      644.34      657.44     17.90 o 
   0   2  18       18.77       36.12     12.24 o 
   2   2  18       54.10       38.34     12.15 o 
   4   2  18      128.70      142.40     13.32 o 
   6   2  18       29.41       30.09     14.59 o 
 -15   3  18       71.74       56.05     14.66 o 
 -13   3  18       23.61       15.30     11.26 o 
 -11   3  18       16.51       19.22     11.93 o 
  -9   3  18      782.64      794.18     19.86 o 
  -7   3  18      319.21      332.69     16.45 o 
  -5   3  18      674.93      656.69     18.60 o 
  -3   3  18      383.00      434.93     17.11 o 
  -1   3  18       50.36       49.71     14.02 o 
   1   3  18       16.84        1.13     13.88 o 
   3   3  18        1.99      -12.05     13.95 o 
   5   3  18       93.84       57.54     13.16 o 
 -12   4  18        5.99       15.16     19.68 o 
 -10   4  18      193.33      200.39     18.37 o 
  -8   4  18        0.25      -12.19     15.65 o 
  -6   4  18      586.68      625.26     53.05 o 
  -4   4  18      135.14      174.01     19.30 o 
  -2   4  18        0.04       -2.67     13.86 o 
   0   4  18       11.60        0.27     16.50 o 
   2   4  18       47.22       50.43     15.78 o 
 -15   1  19      313.22      383.82     19.20 o 
 -13   1  19      511.82      531.26     20.48 o 
 -11   1  19      561.74      577.94     21.40 o 
  -9   1  19      352.49      368.11     21.38 o 
  -7   1  19       22.13       10.11     11.39 o 
  -5   1  19      295.08      291.37     14.57 o 
  -3   1  19      335.68      342.06     20.22 o 
  -1   1  19       60.85       56.10     11.89 o 
   1   1  19        0.61       -5.18     15.92 o 
   3   1  19        1.80        5.87     15.27 o 
   5   1  19       10.71       -1.98     18.26 o 
 -14   2  19       15.98       13.52     13.43 o 
 -12   2  19       52.82       51.43     15.63 o 
 -10   2  19      411.24      376.04     16.00 o 
  -8   2  19      267.45      234.04     14.19 o 
  -6   2  19      260.89      241.22     14.61 o 
  -4   2  19        4.96       22.74     12.87 o 
  -2   2  19      295.40      317.44     16.44 o 
   0   2  19      548.46      558.08     18.12 o 
   2   2  19       91.11      100.92     12.59 o 
 -11   3  19       18.84       18.86     11.77 o 
  -9   3  19        3.66        7.85     17.38 o 
  -7   3  19       99.91       44.27     13.17 o 
  -5   3  19       44.43       36.35     13.13 o 
  -3   3  19      132.10      148.30     14.06 o 
  -1   3  19        9.08      -10.80     13.89 o 
   1   3  19       68.73       49.18     16.66 o 
 -12   0  20       31.67       17.08     24.87 o 
 -10   0  20       54.82       66.67     26.24 o 
  -8   0  20       71.58       64.79     21.83 o 
  -6   0  20      146.11       96.14     27.46 o 
  -4   0  20      622.97      601.31     34.60 o 
  -2   0  20      451.69      441.49     32.09 o 
   0   0  20      314.60      289.46     30.02 o 
 -11   1  20        7.72       12.57     15.29 o 
  -9   1  20      242.77      307.89     37.48 o 
  -7   1  20     1042.05     1157.41     23.05 o 
  -5   1  20      381.86      368.74     17.03 o 
  -3   1  20       43.67       43.76     11.74 o 
  -1   1  20      233.23      269.96     16.44 o 
  -8   2  20       39.66       28.41     12.20 o 
  -6   2  20      404.48      410.48     22.88 o 
  -4   2  20      188.33      181.82     15.19 o 
  -2   2  20       28.56       17.39     16.39 o 
                                                 
